# Supplementary material for: The simultaneous assessment of glycosylated hemoglobin, fasting plasma glucose and oral glucose tolerance test does not improve the detection of type 2 diabetes mellitus in Colombian adults
Source: PLoS One. 2018 Apr 13;13(4):e0194446. doi: 10.1371/journal.pone.0194446 (PMC5898701; doi:10.1371/journal.pone.0194446)
Supplement: S1 Supporting Information — (XLSX) [file pone.0194446.s001.xlsx]

## Sheet: Hoja2
ID	fasting plasma glucose	OGTT	HbA1c	age	sex	prediabetes PTOG co1pletas	D1 PTOG co1pleta	1 criteria DM	2 criteria DM	pre diabetes 1 criterio	normal fasting glucose DM by HbA1c and OGTT	fasting glucose and prediabtes 1 criteria	PTOG co1pleta
100642492	124 1g/dl	255 1g/dl	0.06	71	0	0	1	1	0	1	0	0
100642859	96 1g/dl	123 1g/dl	5.4 %	38	0	0	0	0	0	0	0	0
100643218	110 1g/dl	129 1g/dl	6.4 %	69	0	1	0	0	0	1	0	0
100645383	102 1g/dl	251 1g/dl	6.2 %	81	0	0	1	1	0	1	0	0
100645830	112 1g/dl	226 1g/dl	6.5 %	75	0	0	1	1	1	1	0	0
100647814	125 1g/dl	355 1g/dl	6.1 %	76	0	0	1	1	0	1	0	0
100648120	89 1g/dl	74 1g/dl	5.6 %	48	0	0	0	0	0	0	0	0
100648129	103 1g/dl	128 1g/dl	6.1 %	77	0	1	0	0	0	1	0	0
100649272	91 1g/dl	134 1g/dl	5.7 %	54	0	0	0	0	0	0	0	0
100649274	104 1g/dl	190 1g/dl	6.2 %	63	0	1	0	0	0	1	0	0
100649973	98 1g/dl	197 1g/dl	6.1 %	60	0	1	0	0	0	1	0	1
100650030	88 1g/dl	104 1g/dl	4.9 %	46	0	0	0	0	0	0	0	0
100650075	101 1g/dl	116 1g/dl	0.06	57	0	1	0	0	0	1	0	0
100650077	105 1g/dl	272 1g/dl	6.1 %	66	0	0	1	1	0	1	0	0
100650290	100 1g/dl	108 1g/dl	0.06	76	0	1	0	0	0	1	0	0
100650694	90 1g/dl	104 1g/dl	5.2 %	69	1	0	0	0	0	0	0	0
100650904	110 1g/dl	185 1g/dl	5.9 %	60	0	1	0	0	0	1	0	0
100651171	88 1g/dl	194 1g/dl	5.6 %	33	0	1	0	0	0	1	0	1
100651850	101 1g/dl	136 1g/dl	6.1 %	63	0	1	0	0	0	1	0	0
100652427	104 1g/dl	133 1g/dl	6.4 %	65	1	1	0	0	0	1	0	0
100652474	115 1g/dl	208 1g/dl	0.06	77	0	0	1	1	0	1	0	0
100653819	86 1g/dl	131 1g/dl	5.9 %	57	1	0	0	0	0	1	0	1
100654125	87 1g/dl	80 1g/dl	5.3 %	53	0	0	0	0	0	0	0	0
100654243	91 1g/dl	113 1g/dl	5.9 %	73	0	0	0	0	0	1	0	1
100655527	106 1g/dl	320 1g/dl	6.6 %	68	1	0	1	1	1	1	0	0
100656134	92 1g/dl	117 1g/dl	5.7 %	41	0	0	0	0	0	0	0	0
100656563	117 1g/dl	298 1g/dl	6.5 %	76	0	0	1	1	1	1	0	0
100656617	108 1g/dl	82 1g/dl	6.2 %	61	1	1	0	0	0	1	0	0
100656622	118 1g/dl	226 1g/dl	6.2 %	69	0	0	1	1	0	1	0	0
100658095	83 1g/dl	93 1g/dl	5.5 %	56	1	0	0	0	0	0	0	0
100658956	89 1g/dl	94 1g/dl	5.7 %	50	0	0	0	0	0	0	0	0
100658977	98 1g/dl	91 1g/dl	5.6 %	54	0	0	0	0	0	0	0	0
100660777	86 1g/dl	108 1g/dl	5.1 %	22	0	0	0	0	0	0	0	0
100660949	96 1g/dl	102 1g/dl	0.06	54	0	0	0	0	0	0	0	0
100661555	99 1g/dl	115 1g/dl	5.6 %	48	0	0	0	0	0	0	0	0
100662693	96 1g/dl	106 1g/dl	5.9 %	53	0	0	0	0	0	1	0	1
100662959	114 1g/dl	246 1g/dl	0.06	49	0	0	1	1	0	1	0	0
100663036	116 1g/dl	327 1g/dl	6.6 %	59	1	0	1	1	1	1	0	0
100663263	114 1g/dl	133 1g/dl	5.7 %	58	0	1	0	0	0	1	0	0
100666470	85 1g/dl	209 1g/dl	5.3 %	38	0	0	1	1	0	0	1	0
100667483	98 1g/dl	125 1g/dl	5.7 %	55	0	0	0	0	0	0	0	0
100668225	90 1g/dl	88 1g/dl	5.2 %	19	1	0	0	0	0	0	0	0
100668819	108 1g/dl	124 1g/dl	5.5 %	50	0	1	0	0	0	1	0	0
100671287	91 1g/dl	119 1g/dl	5.3 %	19	0	0	0	0	0	0	0	0
100671810	88 1g/dl	89 1g/dl	5.4 %	50	0	0	0	0	0	0	0	0
100673422	89 1g/dl	123 1g/dl	5.5 %	66	0	0	0	0	0	0	0	0
100673440	98 1g/dl	112 1g/dl	5.4 %	58	0	0	0	0	0	0	0	0
100674446	115 1g/dl	207 1g/dl	6.7 %	65	1	0	1	1	1	1	0	0
100674473	100 1g/dl	101 1g/dl	5.4 %	44	0	1	0	0	0	1	0	0
100675481	124 1g/dl	228 1g/dl	6.1 %	97	0	0	1	1	0	1	0	0
100676443	87 1g/dl	127 1g/dl	4.9 %	34	0	0	0	0	0	0	0	0
100678105	107 1g/dl	310 1g/dl	5.6 %	70	1	0	1	1	0	1	0	0
100679253	92 1g/dl	84 1g/dl	5.6 %	60	0	0	0	0	0	0	0	0
100679527	79 1g/dl	87 1g/dl	5.3 %	31	0	0	0	0	0	0	0	0
100679818	110 1g/dl	353 1g/dl	5.9 %	59	0	0	1	1	0	1	0	0
100683383	85 1g/dl	85 1g/dl	5.1 %	22	0	0	0	0	0	0	0	0
100684611	113 1g/dl	119 1g/dl	5.4 %	39	0	1	0	0	0	1	0	0
100686241	122 1g/dl	122 1g/dl	5.6 %	60	1	1	0	0	0	1	0	0
100687034	99 1g/dl	109 1g/dl	5.8 %	47	1	0	0	0	0	0	0	0
100687048	95 1g/dl	85 1g/dl	5.2 %	43	0	0	0	0	0	0	0	0
100687601	87 1g/dl	91 1g/dl	5.3 %	48	0	0	0	0	0	0	0	0
100689067	81 1g/dl	76 1g/dl	5.3 %	66	0	0	0	0	0	0	0	0
100689118	101 1g/dl	212 1g/dl	5.5 %	65	0	0	1	1	0	1	0	0
100689356	100 1g/dl	117 1g/dl	5.3 %	50	1	1	0	0	0	1	0	0
100689419	119 1g/dl	306 1g/dl	6.1 %	66	0	0	1	1	0	1	0	0
100691898	110 1g/dl	131 1g/dl	5.9 %	59	0	1	0	0	0	1	0	0
100691910	104 1g/dl	204 1g/dl	5.5 %	59	0	0	1	1	0	1	0	0
100692601	98 1g/dl	138 1g/dl	5.6 %	42	0	0	0	0	0	0	0	0
100693445	106 1g/dl	107 1g/dl	5.4 %	26	1	1	0	0	0	1	0	0
100693909	104 1g/dl	281 1g/dl	6.3 %	58	0	0	1	1	0	1	0	0
100693973	96 1g/dl	96 1g/dl	5.6 %	45	0	0	0	0	0	0	0	0
100694202	89 1g/dl	111 1g/dl	4.9 %	27	0	0	0	0	0	0	0	0
100695081	118 1g/dl	358 1g/dl	0.06	47	0	0	1	1	0	1	0	0
100695575	93 1g/dl	77 1g/dl	5.1 %	27	1	0	0	0	0	0	0	0
100697498	97 1g/dl	83 1g/dl	5.4 %	55	1	0	0	0	0	0	0	0
100697640	99 1g/dl	82 1g/dl	5.4 %	51	1	0	0	0	0	0	0	0
100697743	81 1g/dl	90 1g/dl	5.3 %	74	0	0	0	0	0	0	0	0
100698524	81 1g/dl	60 1g/dl	4.9 %	18	0	0	0	0	0	0	0	0
100698792	99 1g/dl	114 1g/dl	5.5 %	57	1	0	0	0	0	0	0	0
100699617	92 1g/dl	126 1g/dl	5.1 %	67	0	0	0	0	0	0	0	0
100699632	88 1g/dl	75 1g/dl	4.8 %	36	0	0	0	0	0	0	0	0
100699916	93 1g/dl	112 1g/dl	5.1 %	75	0	0	0	0	0	0	0	0
100700352	87 1g/dl	99 1g/dl	5.1 %	49	0	0	0	0	0	0	0	0
100700963	79 1g/dl	96 1g/dl	0.05	36	0	0	0	0	0	0	0	0
100701209	102 1g/dl	134 1g/dl	5.7 %	53	0	1	0	0	0	1	0	0
100702536	95 1g/dl	112 1g/dl	4.8 %	33	0	0	0	0	0	0	0	0
100703715	98 1g/dl	85 1g/dl	5.4 %	26	1	0	0	0	0	0	0	0
100708934	74 1g/dl	271 1g/dl	4.8 %	68	0	0	1	1	0	0	1	0
100709942	106 1g/dl	132 1g/dl	0.05	50	0	1	0	0	0	1	0	0
100710732	113 1g/dl	121 1g/dl	5.1 %	65	0	1	0	0	0	1	0	0
100710818	88 1g/dl	247 1g/dl	5.5 %	72	1	0	1	1	0	0	1	0
100710838	90 1g/dl	130 1g/dl	4.7 %	53	0	0	0	0	0	0	0	0
100710851	97 1g/dl	164 1g/dl	5.7 %	66	1	1	0	0	0	1	0	1
100712293	90 1g/dl	113 1g/dl	5.1 %	56	0	0	0	0	0	0	0	0
100713065	96 1g/dl	87 1g/dl	5.1 %	30	1	0	0	0	0	0	0	0
100714349	97 1g/dl	90 1g/dl	5.5 %	77	1	0	0	0	0	0	0	0
100714618	86 1g/dl	203 1g/dl	5.4 %	49	0	0	1	1	0	0	1	0
100714684	101 1g/dl	116 1g/dl	5.7 %	61	0	1	0	0	0	1	0	0
100714720	103 1g/dl	106 1g/dl	5.6 %	60	1	1	0	0	0	1	0	0
100715030	108 1g/dl	122 1g/dl	5.6 %	57	1	1	0	0	0	1	0	0
100715432	103 1g/dl	98 1g/dl	5.5 %	41	0	1	0	0	0	1	0	0
100717142	89 1g/dl	109 1g/dl	5.2 %	49	0	0	0	0	0	0	0	0
100717191	90 1g/dl	108 1g/dl	5.3 %	44	0	0	0	0	0	0	0	0
100717602	81 1g/dl	60 1g/dl	4.9 %	26	1	0	0	0	0	0	0	0
100718711	84 1g/dl	92 1g/dl	4.4 %	40	0	0	0	0	0	0	0	0
100719070	101 1g/dl	126 1g/dl	5.7 %	71	1	1	0	0	0	1	0	0
100719198	107 1g/dl	131 1g/dl	5.7 %	47	1	1	0	0	0	1	0	0
100719367	94 1g/dl	97 1g/dl	5.3 %	45	0	0	0	0	0	0	0	0
100719795	94 1g/dl	109 1g/dl	5.2 %	31	0	0	0	0	0	0	0	0
100720039	92 1g/dl	115 1g/dl	5.4 %	59	0	0	0	0	0	0	0	0
100720779	97 1g/dl	107 1g/dl	5.3 %	57	0	0	0	0	0	0	0	0
100722728	103 1g/dl	116 1g/dl	0.05	47	1	1	0	0	0	1	0	0
100722813	78 1g/dl	220 1g/dl	0.06	65	1	0	1	1	0	0	1	0
100723315	92 1g/dl	83 1g/dl	4.5 %	51	0	0	0	0	0	0	0	0
100723415	99 1g/dl	129 1g/dl	0.05	55	0	0	0	0	0	0	0	0
100724702	118 1g/dl	233 1g/dl	6.4 %	64	0	0	1	1	0	1	0	0
100725912	89 1g/dl	238 1g/dl	5.9 %	60	1	0	1	1	0	1	1	1
100726035	82 1g/dl	78 1g/dl	4.9 %	22	0	0	0	0	0	0	0	0
100726712	126 1g/dl	207 1g/dl	6.5 %	47	0	0	1	1	1	1	0	0
100729635	99 1g/dl	75 1g/dl	0.06	54	1	0	0	0	0	0	0	0
100730263	135 1g/dl	200 1g/dl	7.2 %	57	0	0	1	1	1	1	0	0
100730474	100 1g/dl	95 1g/dl	5.5 %	51	0	1	0	0	0	1	0	0
100730809	90 1g/dl	98 1g/dl	5.6 %	61	0	0	0	0	0	0	0	0
100730885	104 1g/dl	270 1g/dl	5.9 %	57	0	0	1	1	0	1	0	0
100731872	92 1g/dl	239 1g/dl	5.4 %	67	0	0	1	1	0	0	1	0
100732206	95 1g/dl	106 1g/dl	5.9 %	57	0	0	0	0	0	1	0	1
100732535	91 1g/dl	136 1g/dl	5.5 %	65	1	0	0	0	0	0	0	0
100733623	92 1g/dl	138 1g/dl	5.3 %	74	0	0	0	0	0	0	0	0
100734664	90 1g/dl	94 1g/dl	5.6 %	50	1	0	0	0	0	0	0	0
100734932	101 1g/dl	80 1g/dl	4.8 %	57	1	1	0	0	0	1	0	0
100735127	94 1g/dl	97 1g/dl	4.8 %	35	0	0	0	0	0	0	0	0
100735449	88 1g/dl	90 1g/dl	5.2 %	52	1	0	0	0	0	0	0	0
100735477	89 1g/dl	121 1g/dl	5.5 %	50	0	0	0	0	0	0	0	0
100735629	83 1g/dl	89 1g/dl	5.3 %	51	0	0	0	0	0	0	0	0
100735951	96 1g/dl	206 1g/dl	5.6 %	58	0	0	1	1	0	0	1	0
100736265	86 1g/dl	95 1g/dl	5.1 %	61	0	0	0	0	0	0	0	0
100736282	93 1g/dl	114 1g/dl	0.06	52	0	0	0	0	0	0	0	0
100736751	95 1g/dl	106 1g/dl	5.6 %	42	0	0	0	0	0	0	0	0
100736877	86 1g/dl	100 1g/dl	4.9 %	43	0	0	0	0	0	0	0	0
100737109	87 1g/dl	105 1g/dl	5.6 %	67	0	0	0	0	0	0	0	0
100737981	87 1g/dl	78 1g/dl	4.9 %	71	0	0	0	0	0	0	0	0
100738102	92 1g/dl	102 1g/dl	5.3 %	51	1	0	0	0	0	0	0	0
100738151	102 1g/dl	157 1g/dl	5.7 %	56	1	1	0	0	0	1	0	0
100738892	98 1g/dl	98 1g/dl	5.3 %	74	1	0	0	0	0	0	0	0
100739309	98 1g/dl	139 1g/dl	5.3 %	30	0	0	0	0	0	0	0	0
100739801	82 1g/dl	112 1g/dl	4.7 %	22	0	0	0	0	0	0	0	0
100739802	98 1g/dl	109 1g/dl	5.4 %	53	0	0	0	0	0	0	0	0
100739949	104 1g/dl	119 1g/dl	5.8 %	69	0	1	0	0	0	1	0	0
100741476	97 1g/dl	102 1g/dl	5.3 %	41	1	0	0	0	0	0	0	0
100741637	87 1g/dl	93 1g/dl	5.1 %	66	0	0	0	0	0	0	0	0
100742605	99 1g/dl	112 1g/dl	5.3 %	63	0	0	0	0	0	0	0	0
100742716	88 1g/dl	217 1g/dl	5.7 %	52	0	0	1	1	0	0	1	0
100743182	98 1g/dl	102 1g/dl	5.5 %	61	0	0	0	0	0	0	0	0
100743515	91 1g/dl	195 1g/dl	5.7 %	55	0	1	0	0	0	1	0	1
100744721	90 1g/dl	106 1g/dl	5.2 %	28	0	0	0	0	0	0	0	0
100744752	119 1g/dl	200 1g/dl	6.3 %	61	1	0	1	1	0	1	0	0
100744866	105 1g/dl	134 1g/dl	5.8 %	54	0	1	0	0	0	1	0	0
100746283	86 1g/dl	127 1g/dl	5.3 %	35	1	0	0	0	0	0	0	0
100746600	108 1g/dl	347 1g/dl	6.1 %	66	0	0	1	1	0	1	0	0
100746961	107 1g/dl	191 1g/dl	5.06 %	75	0	1	0	0	0	1	0	0
100748677	88 1g/dl	322 1g/dl	10.3 %	79	0	0	1	1	1	0	1	0
100748978	130 1g/dl	160 1g/dl	6.5 %	79	0	0	1	1	1	1	0	0
100749621	93 1g/dl	70 1g/dl	5.1 %	49	1	0	0	0	0	0	0	0
100750849	93 1g/dl	76 1g/dl	4.8 %	53	0	0	0	0	0	0	0	0
100751064	106 1g/dl	89 1g/dl	5.1 %	38	0	1	0	0	0	1	0	0
100753560	93 1g/dl	123 1g/dl	4.9 %	55	1	0	0	0	0	0	0	0
100753737	92 1g/dl	79 1g/dl	5.6 %	55	0	0	0	0	0	0	0	0
100754018	90 1g/dl	114 1g/dl	5.2 %	56	0	0	0	0	0	0	0	0
100755726	78 1g/dl	94 1g/dl	4.9 %	61	0	0	0	0	0	0	0	0
100755936	105 1g/dl	309 1g/dl	5.5 %	54	1	0	1	1	0	1	0	0
100756470	100 1g/dl	224 1g/dl	5.5 %	67	0	0	1	1	0	1	0	0
100756986	88 1g/dl	120 1g/dl	4.6 %	56	0	0	0	0	0	0	0	0
100757089	104 1g/dl	122 1g/dl	5.6 %	50	0	1	0	0	0	1	0	0
100757091	126 1g/dl	299 1g/dl	5.7 %	52	0	0	1	1	0	0	0	0
100757126	105 1g/dl	87 1g/dl	5.5 %	68	0	1	0	0	0	1	0	0
100757127	103 1g/dl	262 1g/dl	6.2 %	65	0	0	1	1	0	1	0	0
100757239	91 1g/dl	97 1g/dl	5.2 %	36	1	0	0	0	0	0	0	0
100757651	126 1g/dl	220 1g/dl	5.9 %	50	0	0	1	1	0	0	0	0
100757899	119 1g/dl	284 1g/dl	5.7 %	71	1	0	1	1	0	1	0	0
100757906	125 1g/dl	215 1g/dl	6.1 %	67	1	0	1	1	0	1	0	0
100757917	98 1g/dl	109 1g/dl	0.05	51	0	0	0	0	0	0	0	0
100758156	94 1g/dl	89 1g/dl	5.1 %	18	0	0	0	0	0	0	0	0
100758506	95 1g/dl	99 1g/dl	5.3 %	52	0	0	0	0	0	0	0	0
100758679	103 1g/dl	242 1g/dl	5.6 %	41	0	0	1	1	0	1	0	0
100758732	132 1g/dl	109 1g/dl	5.2 %	61	1	0	1	1	0	0	0	0
100758736	94 1g/dl	75 1g/dl	4.9 %	50	0	0	0	0	0	0	0	0
100759361	85 1g/dl	109 1g/dl	5.2 %	20	0	0	0	0	0	0	0	0
100759435	120 1g/dl	124 1g/dl	5.3 %	44	1	1	0	0	0	1	0	0
100759555	100 1g/dl	206 1g/dl	5.7 %	73	1	0	1	1	0	1	0	0
100760464	115 1g/dl	264 1g/dl	5.2 %	58	1	0	1	1	0	1	0	0
100760929	89 1g/dl	118 1g/dl	5.2 %	55	0	0	0	0	0	0	0	0
100761290	112 1g/dl	129 1g/dl	5.8 %	62	0	1	0	0	0	1	0	0
100761630	102 1g/dl	220 1g/dl	6.6 %	83	0	0	1	1	1	1	0	0
100762181	106 1g/dl	124 1g/dl	0.06	63	0	1	0	0	0	1	0	0
100762402	101 1g/dl	77 1g/dl	5.6 %	62	0	1	0	0	0	1	0	0
100762408	79 1g/dl	89 1g/dl	4.9 %	20	0	0	0	0	0	0	0	0
100762423	81 1g/dl	57 1g/dl	0.05	46	0	0	0	0	0	0	0	0
100763162	90 1g/dl	111 1g/dl	5.2 %	49	0	0	0	0	0	0	0	0
100763243	102 1g/dl	241 1g/dl	5.7 %	59	1	0	1	1	0	1	0	0
100764614	87 1g/dl	88 1g/dl	0.05	48	1	0	0	0	0	0	0	0
100764799	119 1g/dl	283 1g/dl	6.3 %	79	1	0	1	1	0	1	0	0
100764836	76 1g/dl	89 1g/dl	4.8 %	40	0	0	0	0	0	0	0	0
100765926	86 1g/dl	94 1g/dl	4.9 %	18	0	0	0	0	0	0	0	0
100766894	112 1g/dl	286 1g/dl	5.8 %	74	1	0	1	1	0	1	0	0
100766905	106 1g/dl	225 1g/dl	0.06	74	0	0	1	1	0	1	0	0
100766923	101 1g/dl	95 1g/dl	5.3 %	56	1	1	0	0	0	1	0	0
100767576	119 1g/dl	228 1g/dl	5.6 %	74	1	0	1	1	0	1	0	0
100768087	104 1g/dl	97 1g/dl	5.5 %	78	1	1	0	0	0	1	0	0
100768119	101 1g/dl	127 1g/dl	0.06	61	0	1	0	0	0	1	0	0
100768913	101 1g/dl	342 1g/dl	6.3 %	59	0	0	1	1	0	1	0	0
100769365	83 1g/dl	85 1g/dl	5.2 %	65	0	0	0	0	0	0	0	0
100769391	99 1g/dl	337 1g/dl	5.5 %	56	1	0	1	1	0	0	1	0
100770241	116 1g/dl	136 1g/dl	5.5 %	50	0	1	0	0	0	1	0	0
100770407	101 1g/dl	313 1g/dl	5.4 %	73	1	0	1	1	0	1	0	0
100770455	85 1g/dl	88 1g/dl	0.05	47	0	0	0	0	0	0	0	0
100770462	87 1g/dl	116 1g/dl	5.1 %	59	0	0	0	0	0	0	0	0
100771411	102 1g/dl	228 1g/dl	5.6 %	51	0	0	1	1	0	1	0	0
100771965	101 1g/dl	120 1g/dl	0.06	39	1	1	0	0	0	1	0	0
100772398	79 1g/dl	78 1g/dl	4.7 %	19	0	0	0	0	0	0	0	0
100772434	92 1g/dl	83 1g/dl	0.05	46	0	0	0	0	0	0	0	0
100772778	112 1g/dl	348 1g/dl	6.0 %	45	0	0	1	1	0	1	0	0
100772805	91 1g/dl	111 1g/dl	5.2 %	46	0	0	0	0	0	0	0	0
100772845	123 1g/dl	365 1g/dl	8.5 %	73	0	0	1	1	1	1	0	0
100772852	111 1g/dl	202 1g/dl	6.3 %	58	0	0	1	1	0	1	0	0
100772878	99 1g/dl	188 1g/dl	5.9 %	82	1	1	0	0	0	1	0	1
100773899	92 1g/dl	94 1g/dl	5.4 %	63	0	0	0	0	0	0	0	0
100774103	106 1g/dl	124 1g/dl	5.8 %	47	0	1	0	0	0	1	0	0
100775167	95 1g/dl	155 1g/dl	5.5 %	63	0	1	0	0	0	1	0	1
100775437	93 1g/dl	65 1g/dl	5.3 %	43	0	0	0	0	0	0	0	0
100775524	80 1g/dl	83 1g/dl	4.7 %	39	0	0	0	0	0	0	0	0
100775610	144 1g/dl	345 1g/dl	6.1 %	78	1	0	1	1	0	0	0	0
100775765	95 1g/dl	102 1g/dl	0.06	69	1	0	0	0	0	0	0	0
100775824	105 1g/dl	74 1g/dl	5.3 %	52	1	1	0	0	0	1	0	0
100775892	94 1g/dl	232 1g/dl	5.9 %	53	0	0	1	1	0	1	1	1
100776127	99 1g/dl	274 1g/dl	5.8 %	79	0	0	1	1	0	0	1	0
100776667	110 1g/dl	101 1g/dl	5.9 %	64	0	1	0	0	0	1	0	0
100777979	87 1g/dl	134 1g/dl	5.1 %	59	0	0	0	0	0	0	0	0
100778029	105 1g/dl	114 1g/dl	5.4 %	49	0	1	0	0	0	1	0	0
100778276	113 1g/dl	123 1g/dl	5.6 %	53	0	1	0	0	0	1	0	0
100778774	89 1g/dl	102 1g/dl	5.5 %	29	0	0	0	0	0	0	0	0
100779000	110 1g/dl	117 1g/dl	5.5 %	50	1	1	0	0	0	1	0	0
100779083	98 1g/dl	99 1g/dl	5.3 %	55	1	0	0	0	0	0	0	0
100779884	86 1g/dl	83 1g/dl	4.9 %	41	0	0	0	0	0	0	0	0
100780064	86 1g/dl	82 1g/dl	5.3 %	57	0	0	0	0	0	0	0	0
100780164	91 1g/dl	116 1g/dl	5.3 %	44	1	0	0	0	0	0	0	0
100780294	92 1g/dl	83 1g/dl	4.9 %	40	0	0	0	0	0	0	0	0
100781949	88 1g/dl	66 1g/dl	5.6 %	74	0	0	0	0	0	0	0	0
100782495	109 1g/dl	121 1g/dl	0.06	37	1	1	0	0	0	1	0	0
100782718	104 1g/dl	102 1g/dl	5.6 %	45	0	1	0	0	0	1	0	0
100783288	95 1g/dl	124 1g/dl	0.05	50	0	0	0	0	0	0	0	0
100783507	100 1g/dl	135 1g/dl	5.5 %	51	0	1	0	0	0	1	0	0
100783511	91 1g/dl	105 1g/dl	5.5 %	60	0	0	0	0	0	0	0	0
100783860	99 1g/dl	148 1g/dl	5.5 %	26	0	1	0	0	0	0	0	0
100783908	109 1g/dl	300 1g/dl	5.7 %	67	0	0	1	1	0	1	0	0
100784111	97 1g/dl	156 1g/dl	5.7 %	69	0	1	0	0	0	1	0	1
100784541	131 1g/dl	259 1g/dl	6.1 %	53	0	0	1	1	0	0	0	0
100784779	105 1g/dl	354 1g/dl	5.9 %	51	0	0	1	1	0	1	0	0
100785468	96 1g/dl	196 1g/dl	0.05	80	1	1	0	0	0	1	0	1
100785880	84 1g/dl	202 1g/dl	0.06	64	0	0	1	1	0	0	1	0
100786587	97 1g/dl	117 1g/dl	5.6 %	67	0	0	0	0	0	0	0	0
100786615	80 1g/dl	351 1g/dl	6.4 %	68	1	0	1	1	0	0	1	0
100787177	109 1g/dl	137 1g/dl	0.06	59	0	1	0	0	0	1	0	0
100787281	90 1g/dl	75 1g/dl	5.3 %	56	0	0	0	0	0	0	0	0
100787544	84 1g/dl	112 1g/dl	5.5 %	48	0	0	0	0	0	0	0	0
100787938	93 1g/dl	74 1g/dl	5.1 %	38	1	0	0	0	0	0	0	0
100788304	123 1g/dl	201 1g/dl	6.1 %	49	0	0	1	1	0	1	0	0
100788352	79 1g/dl	88 1g/dl	4.4 %	22	0	0	0	0	0	0	0	0
100789204	81 1g/dl	65 1g/dl	5.6 %	47	0	0	0	0	0	0	0	0
100789232	102 1g/dl	126 1g/dl	5.4 %	51	0	1	0	0	0	1	0	0
100789236	120 1g/dl	215 1g/dl	0.08	50	0	0	1	1	1	1	0	0
100789976	91 1g/dl	109 1g/dl	5.4 %	52	1	0	0	0	0	0	0	0
100789990	81 1g/dl	74 1g/dl	5.2 %	48	1	0	0	0	0	0	0	0
100789997	114 1g/dl	343 1g/dl	6.1 %	80	0	0	1	1	0	1	0	0
100792481	98 1g/dl	100 1g/dl	5.5 %	73	1	0	0	0	0	0	0	0
100792799	97 1g/dl	233 1g/dl	0.06	60	0	0	1	1	0	0	1	0
100792845	84 1g/dl	108 1g/dl	5.3 %	65	0	0	0	0	0	0	0	0
100792985	97 1g/dl	175 1g/dl	5.7 %	60	0	1	0	0	0	1	0	1
100793613	91 1g/dl	120 1g/dl	5.4 %	21	0	0	0	0	0	0	0	0
100794382	92 1g/dl	105 1g/dl	5.2 %	45	0	0	0	0	0	0	0	0
100795436	107 1g/dl	134 1g/dl	5.1 %	36	1	1	0	0	0	1	0	0
100795439	94 1g/dl	63 1g/dl	5.4 %	33	1	0	0	0	0	0	0	0
100795508	103 1g/dl	118 1g/dl	5.2 %	39	1	1	0	0	0	1	0	0
100795877	118 1g/dl	292 1g/dl	6.5 %	65	0	0	1	1	1	1	0	0
100796186	104 1g/dl	108 1g/dl	5.2 %	47	0	1	0	0	0	1	0	0
100796870	90 1g/dl	139 1g/dl	5.6 %	45	1	0	0	0	0	0	0	0
100796995	131 1g/dl	248 1g/dl	6.6 %	70	0	0	1	1	1	1	0	0
100797150	112 1g/dl	81 1g/dl	5.8 %	39	1	1	0	0	0	1	0	0
100799577	102 1g/dl	116 1g/dl	6.1 %	55	1	1	0	0	0	1	0	0
100800095	100 1g/dl	275 1g/dl	5.6 %	77	0	0	1	1	0	1	0	0
100800162	114 1g/dl	130 1g/dl	5.6 %	63	0	1	0	0	0	1	0	0
100800514	120 1g/dl	221 1g/dl	4.8 %	45	1	0	1	1	0	1	0	0
100800647	83 1g/dl	127 1g/dl	5.5 %	70	0	0	0	0	0	0	0	0
100800675	83 1g/dl	50 1g/dl	5.3 %	57	1	0	0	0	0	0	0	0
100800848	106 1g/dl	105 1g/dl	5.1 %	43	1	1	0	0	0	1	0	0
100801076	113 1g/dl	311 1g/dl	5.7 %	51	0	0	1	1	0	1	0	0
100801280	117 1g/dl	256 1g/dl	6.1 %	81	0	0	1	1	0	1	0	0
100801329	119 1g/dl	287 1g/dl	8.2 %	50	0	0	1	1	1	1	0	0
100801357	117 1g/dl	232 1g/dl	5.8 %	55	1	0	1	1	0	1	0	0
100802828	94 1g/dl	91 1g/dl	5.7 %	50	0	0	0	0	0	0	0	0
100804030	86 1g/dl	109 1g/dl	5.2 %	28	1	0	0	0	0	0	0	0
100804800	89 1g/dl	87 1g/dl	5.1 %	48	0	0	0	0	0	0	0	0
100805398	92 1g/dl	116 1g/dl	5.6 %	80	1	0	0	0	0	0	0	0
100805715	89 1g/dl	118 1g/dl	5.2 %	44	0	0	0	0	0	0	0	0
100805926	116 1g/dl	122 1g/dl	5.5 %	80	1	1	0	0	0	1	0	0
100805974	107 1g/dl	282 1g/dl	0.06	43	1	0	1	1	0	1	0	0
100806318	106 1g/dl	108 1g/dl	5.7 %	69	0	1	0	0	0	1	0	0
100806965	96 1g/dl	119 1g/dl	5.5 %	37	0	0	0	0	0	0	0	0
100808243	85 1g/dl	97 1g/dl	4.9 %	19	0	0	0	0	0	0	0	0
100808289	109 1g/dl	239 1g/dl	6.4 %	48	1	0	1	1	0	1	0	0
100808724	108 1g/dl	89 1g/dl	5.7 %	75	1	1	0	0	0	1	0	0
100808867	97 1g/dl	117 1g/dl	5.9 %	59	0	0	0	0	0	1	0	1
100808890	99 1g/dl	105 1g/dl	0.06	68	0	0	0	0	0	0	0	0
100809097	96 1g/dl	120 1g/dl	5.6 %	56	0	0	0	0	0	0	0	0
100809339	94 1g/dl	90 1g/dl	5.8 %	51	0	0	0	0	0	0	0	0
100809365	109 1g/dl	208 1g/dl	5.9 %	71	0	0	1	1	0	1	0	0
100811391	103 1g/dl	111 1g/dl	5.8 %	73	0	1	0	0	0	1	0	0
100811457	119 1g/dl	236 1g/dl	6.5 %	65	0	0	1	1	1	1	0	0
100811724	96 1g/dl	127 1g/dl	5.3 %	67	0	0	0	0	0	0	0	0
100811780	105 1g/dl	134 1g/dl	0.06	60	1	1	0	0	0	1	0	0
100812162	94 1g/dl	97 1g/dl	5.5 %	79	0	0	0	0	0	0	0	0
100813255	102 1g/dl	331 1g/dl	5.7 %	72	1	0	1	1	0	1	0	0
100813541	86 1g/dl	84 1g/dl	5.4 %	76	1	0	0	0	0	0	0	0
100813904	110 1g/dl	90 1g/dl	6.1 %	70	1	1	0	0	0	1	0	0
100814274	83 1g/dl	115 1g/dl	5.5 %	63	0	0	0	0	0	0	0	0
100814491	85 1g/dl	97 1g/dl	5.1 %	32	0	0	0	0	0	0	0	0
100814734	99 1g/dl	109 1g/dl	5.4 %	59	1	0	0	0	0	0	0	0
100815452	117 1g/dl	199 1g/dl	6.4 %	60	0	1	0	0	0	1	0	0
100815573	97 1g/dl	124 1g/dl	5.3 %	55	0	0	0	0	0	0	0	0
100815605	112 1g/dl	330 1g/dl	5.7 %	53	0	0	1	1	0	1	0	0
100815614	106 1g/dl	314 1g/dl	5.7 %	70	1	0	1	1	0	1	0	0
100816027	113 1g/dl	123 1g/dl	5.7 %	66	1	1	0	0	0	1	0	0
100816130	98 1g/dl	110 1g/dl	5.3 %	69	0	0	0	0	0	0	0	0
100817030	110 1g/dl	352 1g/dl	5.8 %	44	0	0	1	1	0	1	0	0
100817086	116 1g/dl	287 1g/dl	6.3 %	62	0	0	1	1	0	1	0	0
100817589	107 1g/dl	100 1g/dl	5.4 %	65	0	1	0	0	0	1	0	0
100817638	90 1g/dl	134 1g/dl	5.7 %	58	0	0	0	0	0	0	0	0
100817942	99 1g/dl	46 1g/dl	5.2 %	68	1	0	0	0	0	0	0	0
100818017	126 1g/dl	217 1g/dl	6.4 %	68	0	0	1	1	0	0	0	0
100818508	122 1g/dl	216 1g/dl	6.3 %	30	1	0	1	1	0	1	0	0
100818568	101 1g/dl	117 1g/dl	5.4 %	68	1	1	0	0	0	1	0	0
100818689	105 1g/dl	294 1g/dl	5.7 %	72	1	0	1	1	0	1	0	0
100818913	91 1g/dl	71 1g/dl	5.4 %	66	0	0	0	0	0	0	0	0
100819109	90 1g/dl	103 1g/dl	5.1 %	21	0	0	0	0	0	0	0	0
100820069	97 1g/dl	120 1g/dl	5.7 %	71	0	0	0	0	0	0	0	0
100820555	96 1g/dl	115 1g/dl	5.1 %	54	0	0	0	0	0	0	0	0
100820808	84 1g/dl	116 1g/dl	5.3 %	49	1	0	0	0	0	0	0	0
201858938	146 1g/dl	278 1g/dl	5.3 %	53	0	0	1	1	0	0	0	0
202076262	83 1g/dl	89 1g/dl	5.1 %	24	1	0	0	0	0	0	0	0
202088782	87 1g/dl	129 1g/dl	5.7 %	58	0	0	0	0	0	0	0	0
202101557	102 1g/dl	269 1g/dl	4.6 %	62	1	0	1	1	0	1	0	0
202106427	65 1g/dl	109 1g/dl	5.1 %	56	0	0	0	0	0	0	0	0
202112355	104 1g/dl	141 1g/dl	5.6 %	60	0	1	0	0	0	1	0	0
202118290	92 1g/dl	127 1g/dl	4.8 %	21	0	0	0	0	0	0	0	0
202128417	83 1g/dl	201 1g/dl	5.5 %	56	0	0	1	1	0	0	1	0
202134788	97 1g/dl	131 1g/dl	5.5 %	39	0	0	0	0	0	0	0	0
202136605	87 1g/dl	89 1g/dl	5.2 %	32	1	0	0	0	0	0	0	0
202157523	79 1g/dl	176 1g/dl	4.8 %	53	1	1	0	0	0	1	0	1
202188574	86 1g/dl	119 1g/dl	4.7 %	36	1	0	0	0	0	0	0	0
202202919	108 1g/dl	105 1g/dl	5.3 %	68	1	1	0	0	0	1	0	0
202202976	94 1g/dl	338 1g/dl	5.4 %	53	1	0	1	1	0	0	1	0
202214934	137 1g/dl	351 1g/dl	6.3 %	61	0	0	1	1	0	0	0	0
202219952	93 1g/dl	244 1g/dl	5.7 %	63	0	0	1	1	0	0	1	0
202238543	132 1g/dl	269 1g/dl	5.2 %	52	0	0	1	1	0	0	0	0
202241889	120 1g/dl	211 1g/dl	0.05	57	1	0	1	1	0	1	0	0
202251587	74 1g/dl	116 1g/dl	5.9 %	38	1	0	0	0	0	0	0	0
202303391	98 1g/dl	85 1g/dl	5.2 %	44	1	0	0	0	0	0	0	0
202310148	85 1g/dl	109 1g/dl	4.5 %	69	1	0	0	0	0	0	0	0
202340484	126 1g/dl	290 1g/dl	4.7 %	56	0	0	1	1	0	0	0	0
202343781	96 1g/dl	132 1g/dl	4.5 %	60	1	0	0	0	0	0	0	0
202361096	97 1g/dl	106 1g/dl	5.3 %	29	1	0	0	0	0	0	0	0
202400653	123 1g/dl	138 1g/dl	0.06	65	0	1	0	0	0	1	0	0
202409378	87 1g/dl	113 1g/dl	5.3 %	35	0	0	0	0	0	0	0	0
202430907	96 1g/dl	111 1g/dl	0.05	46	0	0	0	0	0	0	0	0
202431907	82 1g/dl	92 1g/dl	0.05	41	1	0	0	0	0	0	0	0
202448985	83 1g/dl	113 1g/dl	5.3 %	68	0	0	0	0	0	0	0	0
202465877	92 1g/dl	256 1g/dl	5.6 %	59	1	0	1	1	0	0	1	0
202488324	88 1g/dl	107 1g/dl	5.3 %	25	1	0	0	0	0	0	0	0
202492072	101 1g/dl	214 1g/dl	5.8 %	43	1	0	1	1	0	1	0	0
300093827	122 1g/dl	216 1g/dl	6.7 %	76	1	0	1	1	1	1	0	0
300093843	94 1g/dl	126 1g/dl	0.06	78	0	0	0	0	0	0	0	0
300094205	87 1g/dl	203 1g/dl	0.06	41	1	0	1	1	0	0	1	0
300094924	86 1g/dl	82 1g/dl	5.3 %	24	0	0	0	0	0	0	0	0
300095708	90 1g/dl	125 1g/dl	4.8 %	46	0	0	0	0	0	0	0	0
300095859	79 1g/dl	83 1g/dl	4.4 %	27	1	0	0	0	0	0	0	0
300095980	78 1g/dl	101 1g/dl	4.4 %	43	0	0	0	0	0	0	0	0
300096747	121 1g/dl	219 1g/dl	5.7 %	64	1	0	1	1	0	1	0	0
300097257	105 1g/dl	100 1g/dl	5.9 %	58	0	1	0	0	0	1	0	0
300097690	78 1g/dl	109 1g/dl	5.2 %	37	0	0	0	0	0	0	0	0
400278261	110 1g/dl	106 1g/dl	5.7 %	43	0	1	0	0	0	1	0	0
400279180	95 1g/dl	127 1g/dl	6.0 %	63	0	0	0	0	0	0	0	0
400283535	89 1g/dl	86 1g/dl	5.2 %	28	0	0	0	0	0	0	0	0
400284299	98 1g/dl	147 1g/dl	5.6 %	56	1	1	0	0	0	0	0	0
400284818	114 1g/dl	171 1g/dl	0.07	76	0	1	0	1	0	1	0	0
400285137	75 1g/dl	91 1g/dl	0.05	35	1	0	0	0	0	0	0	0
400285143	113 1g/dl	339 1g/dl	6.5 %	66	0	0	1	1	1	1	0	0
400286389	86 1g/dl	92 1g/dl	5.9 %	53	0	0	0	0	0	1	0	1
400287029	80 1g/dl	101 1g/dl	5.3 %	41	0	0	0	0	0	0	0	0
400287625	91 1g/dl	113 1g/dl	5.8 %	44	0	0	0	0	0	0	0	0
400288727	130 1g/dl	186 1g/dl	6.5 %	58	1	0	1	1	1	1	0	0
400288742	80 1g/dl	260 1g/dl	5.3 %	33	1	0	1	1	0	0	1	0
400289085	109 1g/dl	321 1g/dl	5.8 %	46	0	0	1	1	0	1	0	0
400289523	98 1g/dl	118 1g/dl	0.06	41	1	0	0	0	0	0	0	0
400290566	91 1g/dl	267 1g/dl	6.1 %	64	0	0	1	1	0	0	1	0
400290998	102 1g/dl	119 1g/dl	5.8 %	73	1	1	0	0	0	1	0	0
400291764	81 1g/dl	124 1g/dl	5.4 %	26	0	0	0	0	0	0	0	0
400292266	94 1g/dl	97 1g/dl	5.8 %	59	0	0	0	0	0	0	0	0
400294035	85 1g/dl	77 1g/dl	5.7 %	32	0	0	0	0	0	0	0	0
400294046	126 1g/dl	301 1g/dl	6.2 %	63	0	0	1	1	0	0	0	0
400294735	83 1g/dl	123 1g/dl	0.05	33	0	0	0	0	0	0	0	0
400295552	79 1g/dl	72 1g/dl	5.1 %	32	0	0	0	0	0	0	0	0
400295799	89 1g/dl	82 1g/dl	5.7 %	71	0	0	0	0	0	0	0	0
400297108	109 1g/dl	225 1g/dl	6.2 %	56	0	0	1	1	0	1	0	0
400298120	86 1g/dl	45 1g/dl	5.3 %	68	1	0	0	0	0	0	0	0
400298301	80 1g/dl	76 1g/dl	5.3 %	20	1	0	0	0	0	0	0	0
400298315	86 1g/dl	112 1g/dl	5.6 %	30	0	0	0	0	0	0	0	0
400299060	87 1g/dl	67 1g/dl	5.2 %	35	0	0	0	0	0	0	0	0
400299329	87 1g/dl	93 1g/dl	5.5 %	54	0	0	0	0	0	0	0	0
400299380	88 1g/dl	82 1g/dl	5.5 %	40	0	0	0	0	0	0	0	0
400299485	100 1g/dl	69 1g/dl	5.7 %	57	0	1	0	0	0	1	0	0
400300155	93 1g/dl	107 1g/dl	5.3 %	34	0	0	0	0	0	0	0	0
400300873	100 1g/dl	261 1g/dl	5.5 %	69	0	0	1	1	0	1	0	0
400302712	88 1g/dl	152 1g/dl	5.4 %	28	0	1	0	0	0	1	0	1
400305497	96 1g/dl	104 1g/dl	6.4 %	63	0	0	0	0	0	0	0	0
400305518	84 1g/dl	60 1g/dl	5.3 %	32	0	0	0	0	0	0	0	0
400305966	95 1g/dl	102 1g/dl	5.1 %	77	0	0	0	0	0	0	0	0
400306064	82 1g/dl	90 1g/dl	4.9 %	29	0	0	0	0	0	0	0	0
400306346	87 1g/dl	89 1g/dl	5.4 %	61	0	0	0	0	0	0	0	0
400306451	82 1g/dl	120 1g/dl	5.5 %	67	0	0	0	0	0	0	0	0
400306571	78 1g/dl	109 1g/dl	5.3 %	61	1	0	0	0	0	0	0	0
400306670	85 1g/dl	222 1g/dl	5.3 %	54	0	0	1	1	0	0	1	0
400306674	96 1g/dl	346 1g/dl	5.8 %	69	1	0	1	1	0	0	1	0
400307060	86 1g/dl	203 1g/dl	0.06	81	0	0	1	1	0	0	1	0
400307317	82 1g/dl	104 1g/dl	5.3 %	18	0	0	0	0	0	0	0	0
400307841	93 1g/dl	213 1g/dl	5.7 %	54	0	0	1	1	0	0	1	0
400308505	106 1g/dl	166 1g/dl	5.7 %	45	1	1	0	0	0	1	0	0
400308542	90 1g/dl	109 1g/dl	5.2 %	62	0	0	0	0	0	0	0	0
400308926	91 1g/dl	64 1g/dl	5.3 %	54	0	0	0	0	0	0	0	0
400308960	91 1g/dl	122 1g/dl	0.05	34	0	0	0	0	0	0	0	0
400309485	93 1g/dl	285 1g/dl	6.5 %	72	0	0	1	1	1	1	1	1
400310154	89 1g/dl	94 1g/dl	0.05	31	0	0	0	0	0	0	0	0
400310230	81 1g/dl	221 1g/dl	5.6 %	59	0	0	1	1	0	0	1	0
400310306	85 1g/dl	71 1g/dl	0.05	30	0	0	0	0	0	0	0	0
400310755	96 1g/dl	73 1g/dl	5.9 %	54	0	0	0	0	0	1	0	1
400310844	92 1g/dl	102 1g/dl	5.4 %	60	1	0	0	0	0	0	0	0
400310901	108 1g/dl	122 1g/dl	5.5 %	65	1	1	0	0	0	1	0	0
400311116	95 1g/dl	257 1g/dl	5.8 %	78	1	0	1	1	0	0	1	0
400311123	76 1g/dl	104 1g/dl	4.8 %	33	0	0	0	0	0	0	0	0
400311210	84 1g/dl	54 1g/dl	5.1 %	27	1	0	0	0	0	0	0	0
400311241	83 1g/dl	289 1g/dl	5.3 %	70	1	0	1	1	0	0	1	0
400311428	105 1g/dl	149 1g/dl	5.2 %	70	0	1	0	0	0	1	0	0
400311432	125 1g/dl	296 1g/dl	6.3 %	73	0	0	1	1	0	1	0	0
400311500	82 1g/dl	71 1g/dl	5.3 %	61	1	0	0	0	0	0	0	0
400311543	88 1g/dl	98 1g/dl	5.4 %	79	0	0	0	0	0	0	0	0
400311618	94 1g/dl	95 1g/dl	5.5 %	58	0	0	0	0	0	0	0	0
400311668	82 1g/dl	83 1g/dl	4.8 %	41	0	0	0	0	0	0	0	0
400311761	91 1g/dl	83 1g/dl	5.3 %	63	0	0	0	0	0	0	0	0
400311834	80 1g/dl	94 1g/dl	5.2 %	56	0	0	0	0	0	0	0	0
400311855	94 1g/dl	76 1g/dl	5.1 %	17	1	0	0	0	0	0	0	0
400312004	88 1g/dl	229 1g/dl	5.5 %	67	0	0	1	1	0	0	1	0
400312010	76 1g/dl	99 1g/dl	4.8 %	39	1	0	0	0	0	0	0	0
400312122	100 1g/dl	121 1g/dl	5.6 %	54	0	1	0	0	0	1	0	0
400312621	125 1g/dl	217 1g/dl	6.7 %	67	1	0	1	1	1	1	0	0
400312914	89 1g/dl	237 1g/dl	5.2 %	37	1	0	1	1	0	0	1	0
400313672	97 1g/dl	204 1g/dl	5.2 %	63	0	0	1	1	0	0	1	0
400313848	91 1g/dl	37 1g/dl	0.05	18	1	0	0	0	0	0	0	0
400314066	99 1g/dl	104 1g/dl	5.3 %	53	1	0	0	0	0	0	0	0
400314193	111 1g/dl	74 1g/dl	5.7 %	58	0	1	0	0	0	1	0	0
400314757	93 1g/dl	96 1g/dl	4.5 %	32	1	0	0	0	0	0	0	0
400315100	87 1g/dl	128 1g/dl	5.2 %	70	1	0	0	0	0	0	0	0
400315317	82 1g/dl	72 1g/dl	5.2 %	60	0	0	0	0	0	0	0	0
400315335	103 1g/dl	131 1g/dl	5.7 %	60	0	1	0	0	0	1	0	0
400315388	88 1g/dl	97 1g/dl	0.05	41	1	0	0	0	0	0	0	0
400315498	110 1g/dl	278 1g/dl	5.6 %	64	0	0	1	1	0	1	0	0
400315510	96 1g/dl	92 1g/dl	5.3 %	65	0	0	0	0	0	0	0	0
400315648	97 1g/dl	115 1g/dl	4.9 %	37	1	0	0	0	0	0	0	0
400315973	113 1g/dl	135 1g/dl	5.8 %	60	0	1	0	0	0	1	0	0
400316258	114 1g/dl	93 1g/dl	5.5 %	65	0	1	0	0	0	1	0	0
400316800	86 1g/dl	87 1g/dl	4.6 %	30	1	0	0	0	0	0	0	0
400316846	84 1g/dl	72 1g/dl	5.1 %	60	0	0	0	0	0	0	0	0
400317316	118 1g/dl	112 1g/dl	4.9 %	65	1	1	0	0	0	1	0	0
400317323	87 1g/dl	131 1g/dl	4.9 %	40	1	0	0	0	0	0	0	0
400317384	93 1g/dl	57 1g/dl	4.7 %	45	0	0	0	0	0	0	0	0
400317494	83 1g/dl	53 1g/dl	4.9 %	57	1	0	0	0	0	0	0	0
400317552	87 1g/dl	223 1g/dl	4.5 %	39	0	0	1	1	0	0	1	0
400317869	99 1g/dl	103 1g/dl	5.1 %	41	0	0	0	0	0	0	0	0
400318025	96 1g/dl	122 1g/dl	5.1 %	64	1	0	0	0	0	0	0	0
400318298	87 1g/dl	115 1g/dl	4.9 %	49	1	0	0	0	0	0	0	0
400318525	95 1g/dl	88 1g/dl	0.05	74	1	0	0	0	0	0	0	0
400318526	91 1g/dl	75 1g/dl	0.05	73	1	0	0	0	0	0	0	0
400318587	87 1g/dl	69 1g/dl	4.3 %	39	0	0	0	0	0	0	0	0
400318715	87 1g/dl	60 1g/dl	4.5 %	53	0	0	0	0	0	0	0	0
400318889	84 1g/dl	79 1g/dl	5.4 %	39	0	0	0	0	0	0	0	0
400319467	91 1g/dl	90 1g/dl	5.2 %	18	0	0	0	0	0	0	0	0
400319785	91 1g/dl	101 1g/dl	5.2 %	25	0	0	0	0	0	0	0	0
400319854	79 1g/dl	85 1g/dl	5.1 %	24	0	0	0	0	0	0	0	0
400319867	94 1g/dl	106 1g/dl	5.5 %	55	0	0	0	0	0	0	0	0
400320189	84 1g/dl	122 1g/dl	5.4 %	70	0	0	0	0	0	0	0	0
400320310	92 1g/dl	68 1g/dl	5.1 %	37	0	0	0	0	0	0	0	0
400320516	103 1g/dl	291 1g/dl	5.8 %	78	0	0	1	1	0	1	0	0
400321502	104 1g/dl	333 1g/dl	5.5 %	51	0	0	1	1	0	1	0	0
400322179	94 1g/dl	101 1g/dl	4.8 %	20	1	0	0	0	0	0	0	0
400322198	97 1g/dl	92 1g/dl	4.8 %	48	0	0	0	0	0	0	0	0
400322207	95 1g/dl	79 1g/dl	4.6 %	28	0	0	0	0	0	0	0	0
400322630	96 1g/dl	105 1g/dl	5.1 %	31	0	0	0	0	0	0	0	0
400322765	84 1g/dl	66 1g/dl	4.9 %	48	0	0	0	0	0	0	0	0
400323455	102 1g/dl	96 1g/dl	5.7 %	49	0	1	0	0	0	1	0	0
400323742	91 1g/dl	68 1g/dl	5.7 %	53	0	0	0	0	0	0	0	0
400323804	102 1g/dl	244 1g/dl	6.2 %	66	1	0	1	1	0	1	0	0
400323994	89 1g/dl	192 1g/dl	5.1 %	70	1	1	0	0	0	1	0	1
400324600	86 1g/dl	103 1g/dl	4.9 %	55	0	0	0	0	0	0	0	0
400325256	98 1g/dl	115 1g/dl	5.3 %	60	0	0	0	0	0	0	0	0
400325360	81 1g/dl	67 1g/dl	4.9 %	35	0	0	0	0	0	0	0	0
400325916	94 1g/dl	100 1g/dl	5.4 %	63	0	0	0	0	0	0	0	0
400326806	87 1g/dl	94 1g/dl	4.7 %	18	0	0	0	0	0	0	0	0
400326820	100 1g/dl	189 1g/dl	5.7 %	57	0	1	0	0	0	1	0	0
400327785	120 1g/dl	229 1g/dl	5.8 %	41	0	0	1	1	0	1	0	0
400327800	105 1g/dl	82 1g/dl	5.9 %	51	0	1	0	0	0	1	0	0
400327920	89 1g/dl	112 1g/dl	4.6 %	47	1	0	0	0	0	0	0	0
400328497	80 1g/dl	96 1g/dl	4.2 %	19	0	0	0	0	0	0	0	0
400328557	90 1g/dl	130 1g/dl	5.2 %	38	0	0	0	0	0	0	0	0
400328562	99 1g/dl	104 1g/dl	0.05	42	1	0	0	0	0	0	0	0
400329066	104 1g/dl	140 1g/dl	5.7 %	70	0	1	0	0	0	1	0	0
400329282	92 1g/dl	88 1g/dl	4.8 %	28	1	0	0	0	0	0	0	0
400329374	80 1g/dl	102 1g/dl	5.4 %	42	0	0	0	0	0	0	0	0
400329442	88 1g/dl	89 1g/dl	5.3 %	41	0	0	0	0	0	0	0	0
400329575	88 1g/dl	84 1g/dl	5.1 %	42	0	0	0	0	0	0	0	0
400329870	92 1g/dl	132 1g/dl	5.1 %	43	0	0	0	0	0	0	0	0
400330066	90 1g/dl	108 1g/dl	5.6 %	47	0	0	0	0	0	0	0	0
400330270	120 1g/dl	359 1g/dl	6.2 %	62	0	0	1	1	0	1	0	0
400330389	123 1g/dl	340 1g/dl	5.8 %	57	1	0	1	1	0	1	0	0
400330598	80 1g/dl	82 1g/dl	4.9 %	32	1	0	0	0	0	0	0	0
400330704	86 1g/dl	78 1g/dl	5.1 %	41	0	0	0	0	0	0	0	0
400330800	89 1g/dl	87 1g/dl	5.4 %	45	1	0	0	0	0	0	0	0
500067587	95 1g/dl	60 1g/dl	5.5 %	45	0	0	0	0	0	0	0	0
500068222	97 1g/dl	146 1g/dl	5.4 %	32	0	1	0	0	0	0	0	0
500068320	108 1g/dl	317 1g/dl	6.1 %	62	0	0	1	1	0	1	0	0
500068431	130 1g/dl	227 1g/dl	7.3 %	50	0	0	1	1	1	1	0	0
500068532	88 1g/dl	91 1g/dl	5.4 %	36	1	0	0	0	0	0	0	0
500068779	86 1g/dl	106 1g/dl	0.05	26	0	0	0	0	0	0	0	0
500069363	101 1g/dl	126 1g/dl	5.5 %	67	0	1	0	0	0	1	0	0
500069666	105 1g/dl	123 1g/dl	5.7 %	43	1	1	0	0	0	1	0	0
500069778	87 1g/dl	138 1g/dl	5.6 %	70	0	0	0	0	0	0	0	0
500069993	81 1g/dl	126 1g/dl	0.06	36	1	0	0	0	0	0	0	0
500070087	97 1g/dl	65 1g/dl	5.8 %	63	0	0	0	0	0	0	0	0
500070113	108 1g/dl	184 1g/dl	5.7 %	41	1	1	0	0	0	1	0	0
500070283	88 1g/dl	113 1g/dl	5.4 %	78	1	0	0	0	0	0	0	0
500070427	85 1g/dl	91 1g/dl	5.6 %	54	0	0	0	0	0	0	0	0
500070464	96 1g/dl	119 1g/dl	5.2 %	32	0	0	0	0	0	0	0	0
500071106	87 1g/dl	106 1g/dl	0.05	32	0	0	0	0	0	0	0	0
500071909	93 1g/dl	95 1g/dl	5.8 %	51	0	0	0	0	0	0	0	0
500072160	104 1g/dl	127 1g/dl	5.6 %	54	0	1	0	0	0	1	0	0
500072280	84 1g/dl	74 1g/dl	0.05	26	0	0	0	0	0	0	0	0
500072333	88 1g/dl	104 1g/dl	4.8 %	23	0	0	0	0	0	0	0	0
500072480	94 1g/dl	75 1g/dl	5.2 %	44	0	0	0	0	0	0	0	0
500072925	126 1g/dl	108 1g/dl	6.4 %	71	0	0	1	1	0	0	0	0
500073040	83 1g/dl	66 1g/dl	0.05	32	1	0	0	0	0	0	0	0
500074054	79 1g/dl	114 1g/dl	4.7 %	22	0	0	0	0	0	0	0	0
500074055	77 1g/dl	100 1g/dl	4.8 %	56	0	0	0	0	0	0	0	0
500074078	93 1g/dl	113 1g/dl	5.1 %	56	0	0	0	0	0	0	0	0
500074701	80 1g/dl	88 1g/dl	0.05	37	1	0	0	0	0	0	0	0
500075004	88 1g/dl	107 1g/dl	5.3 %	41	0	0	0	0	0	0	0	0
500075188	78 1g/dl	89 1g/dl	5.2 %	36	1	0	0	0	0	0	0	0
500075361	81 1g/dl	114 1g/dl	5.4 %	48	0	0	0	0	0	0	0	0
500075404	85 1g/dl	116 1g/dl	0.05	61	1	0	0	0	0	0	0	0
500075810	100 1g/dl	136 1g/dl	6.1 %	65	1	1	0	0	0	1	0	0
500075827	96 1g/dl	92 1g/dl	5.9 %	59	0	0	0	0	0	1	0	1
500075934	83 1g/dl	95 1g/dl	5.5 %	63	0	0	0	0	0	0	0	0
500076061	85 1g/dl	78 1g/dl	5.2 %	43	0	0	0	0	0	0	0	0
500076101	103 1g/dl	103 1g/dl	5.6 %	75	0	1	0	0	0	1	0	0
500076206	93 1g/dl	135 1g/dl	4.9 %	54	1	0	0	0	0	0	0	0
500076236	76 1g/dl	74 1g/dl	4.8 %	19	0	0	0	0	0	0	0	0
500076479	90 1g/dl	79 1g/dl	4.9 %	68	0	0	0	0	0	0	0	0
500076620	81 1g/dl	61 1g/dl	4.7 %	43	0	0	0	0	0	0	0	0
500076859	89 1g/dl	107 1g/dl	4.8 %	37	0	0	0	0	0	0	0	0
500076945	107 1g/dl	231 1g/dl	5.6 %	52	0	0	1	1	0	1	0	0
500076958	89 1g/dl	109 1g/dl	5.1 %	38	0	0	0	0	0	0	0	0
500076961	94 1g/dl	79 1g/dl	5.6 %	65	1	0	0	0	0	0	0	0
500077033	81 1g/dl	55 1g/dl	4.8 %	44	0	0	0	0	0	0	0	0
500077100	168 1g/dl	227 1g/dl	8.8 %	49	1	0	1	1	1	1	0	0
500077123	99 1g/dl	67 1g/dl	5.3 %	45	1	0	0	0	0	0	0	0
500077124	111 1g/dl	53 1g/dl	5.8 %	48	0	1	0	0	0	1	0	0
500077131	98 1g/dl	111 1g/dl	5.3 %	39	1	0	0	0	0	0	0	0
500077151	103 1g/dl	198 1g/dl	5.4 %	69	0	1	0	0	0	1	0	0
500077391	89 1g/dl	113 1g/dl	4.8 %	51	0	0	0	0	0	0	0	0
500077440	84 1g/dl	83 1g/dl	5.4 %	56	1	0	0	0	0	0	0	0
500077959	89 1g/dl	132 1g/dl	5.6 %	52	0	0	0	0	0	0	0	0
500078412	89 1g/dl	132 1g/dl	5.6 %	65	1	0	0	0	0	0	0	0
500078539	74 1g/dl	85 1g/dl	4.6 %	35	1	0	0	0	0	0	0	0
500079349	88 1g/dl	81 1g/dl	5.3 %	46	0	0	0	0	0	0	0	0
500079434	87 1g/dl	110 1g/dl	4.6 %	21	0	0	0	0	0	0	0	0
500079471	81 1g/dl	90 1g/dl	5.2 %	44	0	0	0	0	0	0	0	0
500079847	84 1g/dl	80 1g/dl	0.05	39	0	0	0	0	0	0	0	0
500079926	94 1g/dl	80 1g/dl	5.5 %	37	0	0	0	0	0	0	0	0
500080244	111 1g/dl	106 1g/dl	5.4 %	64	0	1	0	0	0	1	0	0
500080424	90 1g/dl	107 1g/dl	5.4 %	42	1	0	0	0	0	0	0	0
500080435	99 1g/dl	91 1g/dl	5.4 %	57	0	0	0	0	0	0	0	0
500080628	89 1g/dl	74 1g/dl	5.6 %	51	1	0	0	0	0	0	0	0
500080656	72 1g/dl	128 1g/dl	5.7 %	34	1	0	0	0	0	0	0	0
500081164	89 1g/dl	97 1g/dl	0.05	46	0	0	0	0	0	0	0	0
500081272	89 1g/dl	111 1g/dl	5.2 %	47	0	0	0	0	0	0	0	0
500081832	93 1g/dl	94 1g/dl	5.1 %	25	0	0	0	0	0	0	0	0
500081985	84 1g/dl	129 1g/dl	5.4 %	45	0	0	0	0	0	0	0	0
500082190	88 1g/dl	84 1g/dl	4.7 %	28	0	0	0	0	0	0	0	0
500082232	87 1g/dl	95 1g/dl	4.9 %	35	0	0	0	0	0	0	0	0
500082247	105 1g/dl	127 1g/dl	5.5 %	40	0	1	0	0	0	1	0	0
600146527	92 1g/dl	99 1g/dl	5.7 %	66	0	0	0	0	0	0	0	0
600146569	92 1g/dl	293 1g/dl	5.9 %	78	1	0	1	1	0	1	1	1
600147052	113 1g/dl	259 1g/dl	6.6 %	56	0	0	1	1	1	1	0	0
600147264	92 1g/dl	115 1g/dl	5.6 %	60	1	0	0	0	0	0	0	0
600147872	118 1g/dl	234 1g/dl	6.3 %	69	0	0	1	1	0	1	0	0
600148120	114 1g/dl	264 1g/dl	8.5 %	78	1	0	1	1	1	1	0	0
600148344	96 1g/dl	288 1g/dl	6.1 %	73	1	0	1	1	0	0	1	0
600148737	96 1g/dl	287 1g/dl	6.8 %	55	1	0	1	1	1	1	1	1
600148740	112 1g/dl	326 1g/dl	6.9 %	64	1	0	1	1	1	1	0	0
600149416	108 1g/dl	120 1g/dl	6.2 %	58	1	1	0	0	0	1	0	0
600149492	118 1g/dl	129 1g/dl	5.8 %	63	0	1	0	0	0	1	0	0
600149505	128 1g/dl	128 1g/dl	7.1 %	81	0	0	1	1	1	1	0	0
600150168	111 1g/dl	131 1g/dl	5.7 %	76	0	1	0	0	0	1	0	0
600150580	89 1g/dl	227 1g/dl	5.9 %	60	1	0	1	1	0	1	1	1
600150758	111 1g/dl	263 1g/dl	6.9 %	67	0	0	1	1	1	1	0	0
600150872	86 1g/dl	98 1g/dl	5.2 %	48	0	0	0	0	0	0	0	0
600151196	125 1g/dl	257 1g/dl	7.1 %	49	0	0	1	1	1	1	0	0
600151331	106 1g/dl	169 1g/dl	0.06	53	0	1	0	0	0	1	0	0
600151569	115 1g/dl	243 1g/dl	6.3 %	61	1	0	1	1	0	1	0	0
600152299	97 1g/dl	103 1g/dl	5.5 %	69	1	0	0	0	0	0	0	0
600152982	105 1g/dl	138 1g/dl	6.1 %	67	1	1	0	0	0	1	0	0
600153152	92 1g/dl	308 1g/dl	5.4 %	68	0	0	1	1	0	0	1	0
600153155	85 1g/dl	76 1g/dl	5.6 %	55	1	0	0	0	0	0	0	0
600153658	106 1g/dl	126 1g/dl	5.7 %	72	0	1	0	0	0	1	0	0
600153666	107 1g/dl	255 1g/dl	6.1 %	57	1	0	1	1	0	1	0	0
600153735	98 1g/dl	329 1g/dl	5.7 %	40	1	0	1	1	0	0	1	0
600154805	108 1g/dl	351 1g/dl	6.6 %	64	0	0	1	1	1	1	0	0
600154871	92 1g/dl	133 1g/dl	5.6 %	72	1	0	0	0	0	0	0	0
600155265	96 1g/dl	73 1g/dl	5.8 %	63	0	0	0	0	0	0	0	0
600155310	87 1g/dl	101 1g/dl	5.5 %	60	1	0	0	0	0	0	0	0
600156325	87 1g/dl	81 1g/dl	6.1 %	50	1	0	0	0	0	0	0	0
600156410	100 1g/dl	109 1g/dl	5.9 %	75	1	1	0	0	0	1	0	0
600156438	113 1g/dl	110 1g/dl	0.06	76	0	1	0	0	0	1	0	0
600156446	104 1g/dl	276 1g/dl	6.2 %	76	1	0	1	1	0	1	0	0
600156812	88 1g/dl	104 1g/dl	5.8 %	44	0	0	0	0	0	0	0	0
600157188	105 1g/dl	120 1g/dl	6.1 %	74	0	1	0	0	0	1	0	0
600157872	109 1g/dl	125 1g/dl	5.8 %	51	0	1	0	0	0	1	0	0
600157979	112 1g/dl	170 1g/dl	0.06	63	1	1	0	0	0	1	0	0
600158081	100 1g/dl	131 1g/dl	6.1 %	72	0	1	0	0	0	1	0	0
600158259	90 1g/dl	83 1g/dl	5.9 %	45	0	0	0	0	0	1	0	1
600158339	99 1g/dl	248 1g/dl	6.7 %	67	0	0	1	1	1	1	1	1
600158470	114 1g/dl	215 1g/dl	0.06	79	0	0	1	1	0	1	0	0
600158478	120 1g/dl	138 1g/dl	0.06	45	0	1	0	0	0	1	0	0
600158695	94 1g/dl	118 1g/dl	5.9 %	79	1	0	0	0	0	1	0	1
600159224	90 1g/dl	341 1g/dl	5.9 %	61	1	0	1	1	0	1	1	1
600159302	97 1g/dl	122 1g/dl	5.7 %	49	1	0	0	0	0	0	0	0
600159392	80 1g/dl	80 1g/dl	5.9 %	58	1	0	0	0	0	1	0	1
600160181	105 1g/dl	208 1g/dl	7.2 %	65	0	0	1	1	1	1	0	0
600160231	108 1g/dl	112 1g/dl	6.2 %	66	0	1	0	0	0	1	0	0
600160320	109 1g/dl	78 1g/dl	6.3 %	67	0	1	0	0	0	1	0	0
600160542	114 1g/dl	209 1g/dl	6.3 %	71	1	0	1	1	0	1	0	0
600160674	79 1g/dl	212 1g/dl	5.8 %	53	0	0	1	1	0	0	1	0
600160900	98 1g/dl	71 1g/dl	5.8 %	67	0	0	0	0	0	0	0	0
600161471	123 1g/dl	124 1g/dl	5.9 %	65	0	1	0	0	0	1	0	0
600161491	93 1g/dl	118 1g/dl	5.7 %	78	1	0	0	0	0	0	0	0
600162185	99 1g/dl	181 1g/dl	5.7 %	56	1	1	0	0	0	1	0	1
600162320	82 1g/dl	96 1g/dl	5.5 %	69	0	0	0	0	0	0	0	0
600162386	96 1g/dl	240 1g/dl	6.3 %	73	0	0	1	1	0	0	1	0
600162758	122 1g/dl	360 1g/dl	7.2 %	43	0	0	1	1	1	1	0	0
600162925	79 1g/dl	67 1g/dl	5.5 %	54	1	0	0	0	0	0	0	0
600163082	81 1g/dl	67 1g/dl	5.4 %	34	1	0	0	0	0	0	0	0
600163867	103 1g/dl	106 1g/dl	5.7 %	83	0	1	0	0	0	1	0	0
600163988	97 1g/dl	179 1g/dl	0.06	48	1	1	0	0	0	1	0	1
600164154	110 1g/dl	131 1g/dl	5.8 %	58	0	1	0	0	0	1	0	0
600164280	90 1g/dl	139 1g/dl	5.8 %	81	0	0	0	0	0	0	0	0
600164301	79 1g/dl	137 1g/dl	5.9 %	70	1	0	0	0	0	1	0	1
600164566	100 1g/dl	216 1g/dl	0.06	78	1	0	1	1	0	1	0	0
600164655	108 1g/dl	115 1g/dl	5.8 %	49	1	1	0	0	0	1	0	0
600165385	91 1g/dl	130 1g/dl	5.5 %	57	1	0	0	0	0	0	0	0
600165632	88 1g/dl	103 1g/dl	5.9 %	65	0	0	0	0	0	1	0	1
600165712	109 1g/dl	158 1g/dl	5.8 %	57	0	1	0	0	0	1	0	0
600165726	81 1g/dl	91 1g/dl	5.8 %	79	0	0	0	0	0	0	0	0
600165732	97 1g/dl	125 1g/dl	5.6 %	78	0	0	0	0	0	0	0	0
600165910	86 1g/dl	131 1g/dl	5.9 %	53	0	0	0	0	0	1	0	1
600165987	91 1g/dl	117 1g/dl	5.4 %	64	0	0	0	0	0	0	0	0
600166037	85 1g/dl	280 1g/dl	5.6 %	45	0	0	1	1	0	0	1	0
600166434	106 1g/dl	114 1g/dl	0.06	56	0	1	0	0	0	1	0	0
600166437	116 1g/dl	224 1g/dl	6.7 %	62	1	0	1	1	1	1	0	0
600166454	136 1g/dl	243 1g/dl	7.3 %	44	1	0	1	1	1	1	0	0
600166547	100 1g/dl	130 1g/dl	5.9 %	73	1	1	0	0	0	1	0	0
600166569	82 1g/dl	82 1g/dl	5.3 %	48	1	0	0	0	0	0	0	0
600166631	88 1g/dl	88 1g/dl	5.2 %	42	0	0	0	0	0	0	0	0
600166647	91 1g/dl	77 1g/dl	5.7 %	53	1	0	0	0	0	0	0	0
600166899	99 1g/dl	112 1g/dl	5.5 %	64	0	0	0	0	0	0	0	0
600167165	103 1g/dl	137 1g/dl	5.7 %	67	0	1	0	0	0	1	0	0
600167439	94 1g/dl	138 1g/dl	5.9 %	80	0	0	0	0	0	1	0	1
600167599	97 1g/dl	93 1g/dl	5.8 %	65	1	0	0	0	0	0	0	0
600167642	104 1g/dl	100 1g/dl	5.9 %	35	1	1	0	0	0	1	0	0
600167674	88 1g/dl	88 1g/dl	5.5 %	41	0	0	0	0	0	0	0	0
600168100	102 1g/dl	118 1g/dl	5.5 %	65	1	1	0	0	0	1	0	0
600168126	93 1g/dl	96 1g/dl	5.8 %	47	1	0	0	0	0	0	0	0
600168863	109 1g/dl	139 1g/dl	6.2 %	66	1	1	0	0	0	1	0	0
600168919	98 1g/dl	58 1g/dl	5.6 %	58	0	0	0	0	0	0	0	0
600169062	113 1g/dl	138 1g/dl	6.3 %	33	1	1	0	0	0	1	0	0
600169162	90 1g/dl	89 1g/dl	6.2 %	72	0	0	0	0	0	0	0	0
600169634	90 1g/dl	210 1g/dl	5.8 %	72	1	0	1	1	0	0	1	0
600169687	91 1g/dl	153 1g/dl	5.9 %	66	1	1	0	0	0	1	0	1
600169751	106 1g/dl	101 1g/dl	6.3 %	67	1	1	0	0	0	1	0	0
600170099	90 1g/dl	57 1g/dl	5.6 %	51	0	0	0	0	0	0	0	0
600170254	91 1g/dl	312 1g/dl	5.9 %	59	0	0	1	1	0	1	1	1
600170441	85 1g/dl	98 1g/dl	5.6 %	80	1	0	0	0	0	0	0	0
600170981	114 1g/dl	304 1g/dl	6.6 %	65	1	0	1	1	1	1	0	0
600171009	88 1g/dl	89 1g/dl	5.3 %	64	0	0	0	0	0	0	0	0
600171224	86 1g/dl	52 1g/dl	5.7 %	51	0	0	0	0	0	0	0	0
600171283	117 1g/dl	273 1g/dl	6.4 %	64	0	0	1	1	0	1	0	0
600171481	104 1g/dl	167 1g/dl	6.1 %	54	0	1	0	0	0	1	0	0
600172001	94 1g/dl	117 1g/dl	5.4 %	32	0	0	0	0	0	0	0	0
600172114	92 1g/dl	254 1g/dl	5.2 %	56	0	0	1	1	0	0	1	0
600172279	86 1g/dl	79 1g/dl	5.5 %	51	0	0	0	0	0	0	0	0
600172588	122 1g/dl	279 1g/dl	6.2 %	82	1	0	1	1	0	1	0	0
600172758	101 1g/dl	56 1g/dl	5.7 %	68	1	1	0	0	0	1	0	0
600172818	112 1g/dl	159 1g/dl	6.2 %	68	1	1	0	0	0	1	0	0
600173068	94 1g/dl	98 1g/dl	5.5 %	69	0	0	0	0	0	0	0	0
600173081	129 1g/dl	286 1g/dl	6.7 %	85	1	0	1	1	1	1	0	0
600173194	105 1g/dl	168 1g/dl	6.2 %	72	0	1	0	0	0	1	0	0
600173427	118 1g/dl	210 1g/dl	6.1 %	80	1	0	1	1	0	1	0	0
600173571	92 1g/dl	77 1g/dl	6.2 %	73	1	0	0	0	0	0	0	0
600173573	108 1g/dl	129 1g/dl	6.2 %	63	0	1	0	0	0	1	0	0
600173580	91 1g/dl	135 1g/dl	5.9 %	45	0	0	0	0	0	1	0	1
600174048	88 1g/dl	246 1g/dl	0.06	70	0	0	1	1	0	0	0	0
600174526	117 1g/dl	108 1g/dl	6.3 %	57	1	1	0	0	0	1	0	0
600175068	91 1g/dl	268 1g/dl	5.5 %	83	1	0	1	1	0	0	1	0
600175193	102 1g/dl	68 1g/dl	5.5 %	71	1	1	0	0	0	1	0	0
600175204	136 1g/dl	269 1g/dl	7.1 %	72	1	0	1	1	1	1	0	0
600175490	94 1g/dl	104 1g/dl	6.3 %	63	0	0	0	0	0	0	0	0
600175652	96 1g/dl	250 1g/dl	5.4 %	51	0	0	1	1	0	0	1	0
600176015	87 1g/dl	86 1g/dl	5.7 %	81	0	0	0	0	0	0	0	0
600176042	76 1g/dl	69 1g/dl	4.8 %	25	0	0	0	0	0	0	0	0
600176054	122 1g/dl	104 1g/dl	5.3 %	61	0	1	0	0	0	1	0	0
600176689	90 1g/dl	85 1g/dl	0.05	52	0	0	0	0	0	0	0	0
600176953	91 1g/dl	77 1g/dl	5.5 %	68	0	0	0	0	0	0	0	0
600177057	116 1g/dl	85 1g/dl	6.1 %	66	0	1	0	0	0	1	0	0
600177869	86 1g/dl	97 1g/dl	5.6 %	71	0	0	0	0	0	0	0	0
600178007	99 1g/dl	111 1g/dl	5.2 %	63	0	0	0	0	0	0	0	0
600178111	94 1g/dl	82 1g/dl	5.4 %	53	0	0	0	0	0	0	0	0
600178247	97 1g/dl	95 1g/dl	5.9 %	67	0	0	0	0	0	1	0	1
600178440	90 1g/dl	93 1g/dl	5.9 %	65	0	0	0	0	0	1	0	1
600178452	81 1g/dl	123 1g/dl	0.05	56	0	0	0	0	0	0	0	0
600178514	102 1g/dl	120 1g/dl	0.06	71	1	1	0	0	0	1	0	0
600178585	99 1g/dl	350 1g/dl	5.8 %	62	1	0	1	1	0	0	1	0
600178605	93 1g/dl	193 1g/dl	5.6 %	56	0	1	0	0	0	1	0	1
600178851	97 1g/dl	80 1g/dl	6.1 %	54	0	0	0	0	0	0	0	0
600178952	109 1g/dl	101 1g/dl	6.1 %	85	0	1	0	0	0	1	0	0
600178978	96 1g/dl	63 1g/dl	5.6 %	72	1	0	0	0	0	0	0	0
600179060	104 1g/dl	78 1g/dl	5.3 %	54	1	1	0	0	0	1	0	0
600179143	83 1g/dl	74 1g/dl	5.8 %	64	1	0	0	0	0	0	0	0
600179258	98 1g/dl	109 1g/dl	5.3 %	75	1	0	0	0	0	0	0	0
600179307	98 1g/dl	84 1g/dl	5.6 %	68	1	0	0	0	0	0	0	0
600179448	119 1g/dl	120 1g/dl	5.7 %	52	1	1	0	0	0	1	0	0
600179539	103 1g/dl	62 1g/dl	5.6 %	58	0	1	0	0	0	1	0	0
600179787	112 1g/dl	130 1g/dl	5.9 %	61	1	1	0	0	0	1	0	0
600179986	98 1g/dl	114 1g/dl	5.2 %	50	0	0	0	0	0	0	0	0
600180494	99 1g/dl	135 1g/dl	5.4 %	68	0	0	0	0	0	0	0	0
600180696	101 1g/dl	323 1g/dl	5.8 %	64	0	0	1	1	0	1	0	0
600181312	110 1g/dl	357 1g/dl	6.1 %	76	0	0	1	1	0	1	0	0
600181616	106 1g/dl	106 1g/dl	5.6 %	49	0	1	0	0	0	1	0	0
600181718	103 1g/dl	252 1g/dl	5.6 %	67	0	0	1	1	0	1	0	0
600181797	143 1g/dl	333 1g/dl	7.1 %	60	1	0	1	1	1	1	0	0
600181859	108 1g/dl	139 1g/dl	5.3 %	53	0	1	0	0	0	1	0	0
600182092	111 1g/dl	230 1g/dl	5.4 %	81	0	0	1	1	0	1	0	0
600182149	100 1g/dl	102 1g/dl	5.8 %	72	0	1	0	0	0	1	0	0
600182163	105 1g/dl	130 1g/dl	5.3 %	64	0	1	0	0	0	1	0	0
600182347	93 1g/dl	335 1g/dl	8.6 %	60	1	0	1	1	1	1	1	1
600182403	92 1g/dl	115 1g/dl	5.4 %	56	0	0	0	0	0	0	0	0
600182595	87 1g/dl	96 1g/dl	5.2 %	69	1	0	0	0	0	0	0	0
600183189	98 1g/dl	180 1g/dl	5.8 %	74	1	1	0	0	0	1	0	1
600183254	94 1g/dl	89 1g/dl	5.7 %	68	1	0	0	0	0	0	0	0
600183401	98 1g/dl	108 1g/dl	5.9 %	75	1	0	0	0	0	1	0	1
600183542	105 1g/dl	109 1g/dl	5.2 %	65	0	1	0	0	0	1	0	0
600183596	93 1g/dl	325 1g/dl	5.5 %	67	0	0	1	1	0	0	1	0
600183657	87 1g/dl	94 1g/dl	5.2 %	66	0	0	0	0	0	0	0	0
600183946	92 1g/dl	103 1g/dl	5.6 %	64	0	0	0	0	0	0	0	0
600184022	88 1g/dl	266 1g/dl	5.9 %	47	0	0	1	1	0	1	1	1
600184730	95 1g/dl	138 1g/dl	5.4 %	60	1	0	0	0	0	0	0	0
600184764	86 1g/dl	75 1g/dl	4.6 %	50	1	0	0	0	0	0	0	0
600185162	95 1g/dl	100 1g/dl	5.3 %	62	0	0	0	0	0	0	0	0
600185188	82 1g/dl	110 1g/dl	4.6 %	53	0	0	0	0	0	0	0	0
600185270	94 1g/dl	88 1g/dl	5.5 %	77	0	0	0	0	0	0	0	0
600185357	92 1g/dl	87 1g/dl	5.3 %	57	1	0	0	0	0	0	0	0
600186348	89 1g/dl	114 1g/dl	5.3 %	55	1	0	0	0	0	0	0	0
600186384	117 1g/dl	252 1g/dl	7.3 %	55	0	0	1	1	1	1	0	0
600187813	84 1g/dl	43 1g/dl	4.8 %	44	0	0	0	0	0	0	0	0
600187860	97 1g/dl	111 1g/dl	5.3 %	55	0	0	0	0	0	0	0	0
600188018	115 1g/dl	120 1g/dl	8.2 %	46	0	1	0	1	0	1	0	0
600188084	100 1g/dl	336 1g/dl	6.8 %	68	1	0	1	1	1	1	0	0
600188790	108 1g/dl	215 1g/dl	5.7 %	54	1	0	1	1	0	1	0	0
600189176	102 1g/dl	182 1g/dl	5.6 %	55	0	1	0	0	0	1	0	0
600189597	125 1g/dl	271 1g/dl	6.1 %	62	0	0	1	1	0	1	0	0
600189629	92 1g/dl	76 1g/dl	5.2 %	58	0	0	0	0	0	0	0	0
600189847	81 1g/dl	91 1g/dl	5.3 %	51	0	0	0	0	0	0	0	0
600189968	91 1g/dl	127 1g/dl	6.2 %	63	1	0	0	0	0	0	0	0
600191012	101 1g/dl	121 1g/dl	5.7 %	68	0	1	0	0	0	1	0	0
600191052	103 1g/dl	207 1g/dl	5.2 %	57	1	0	1	1	0	1	0	0
600191258	80 1g/dl	80 1g/dl	5.2 %	46	1	0	0	0	0	0	0	0
600191709	92 1g/dl	102 1g/dl	5.3 %	72	1	0	0	0	0	0	0	0
600191720	107 1g/dl	218 1g/dl	5.9 %	64	0	0	1	1	0	1	0	0
600192127	100 1g/dl	137 1g/dl	5.4 %	67	0	1	0	0	0	1	0	0
600192301	90 1g/dl	108 1g/dl	4.7 %	55	0	0	0	0	0	0	0	0
600192340	90 1g/dl	91 1g/dl	5.6 %	67	0	0	0	0	0	0	0	0
600192372	110 1g/dl	79 1g/dl	5.3 %	57	1	1	0	0	0	1	0	0
600192680	101 1g/dl	230 1g/dl	4.9 %	50	0	0	1	1	0	1	0	0
600192682	101 1g/dl	122 1g/dl	5.9 %	58	0	1	0	0	0	1	0	0
600192776	87 1g/dl	93 1g/dl	5.5 %	78	0	0	0	0	0	0	0	0
600192866	94 1g/dl	99 1g/dl	5.8 %	50	0	0	0	0	0	0	0	0
600193088	105 1g/dl	271 1g/dl	5.8 %	60	0	0	1	1	0	1	0	0
600193611	91 1g/dl	94 1g/dl	5.1 %	53	1	0	0	0	0	0	0	0
600194263	103 1g/dl	133 1g/dl	5.4 %	60	0	1	0	0	0	1	0	0
600194515	100 1g/dl	124 1g/dl	5.1 %	57	1	1	0	0	0	1	0	0
600194714	89 1g/dl	123 1g/dl	4.8 %	66	1	0	0	0	0	0	0	0
600195366	196 1g/dl	161 1g/dl	7.2 %	65	1	0	1	1	1	1	0	0
600196099	122 1g/dl	336 1g/dl	7.1 %	76	1	0	1	1	1	1	0	0
600196493	106 1g/dl	265 1g/dl	5.9 %	79	1	0	1	1	0	1	0	0
600196494	78 1g/dl	106 1g/dl	0.05	26	1	0	0	0	0	0	0	0
600196582	88 1g/dl	107 1g/dl	5.5 %	37	0	0	0	0	0	0	0	0
600196782	94 1g/dl	154 1g/dl	5.4 %	74	0	1	0	0	0	1	0	1
600197256	120 1g/dl	252 1g/dl	5.9 %	51	0	0	1	1	0	1	0	0
600197538	95 1g/dl	95 1g/dl	5.5 %	66	1	0	0	0	0	0	0	0
600198340	92 1g/dl	130 1g/dl	5.4 %	69	0	0	0	0	0	0	0	0
600198785	95 1g/dl	109 1g/dl	7.12 %	60	0	0	0	1	0	1	1	1
600199433	113 1g/dl	91 1g/dl	5.6 %	54	1	1	0	0	0	1	0	0
600199452	89 1g/dl	174 1g/dl	5.4 %	57	1	1	0	0	0	1	0	1
600199608	120 1g/dl	307 1g/dl	0.06	50	0	0	1	1	0	1	0	0
600200793	104 1g/dl	90 1g/dl	5.1 %	42	0	1	0	0	0	1	0	0
600202487	103 1g/dl	133 1g/dl	5.5 %	62	1	1	0	0	0	1	0	0
600202581	104 1g/dl	165 1g/dl	5.9 %	65	1	1	0	0	0	1	0	0
600202642	100 1g/dl	71 1g/dl	0.06	62	0	1	0	0	0	1	0	0
600205296	77 1g/dl	313 1g/dl	6.9 %	64	0	0	1	1	1	0	1	0
600205336	106 1g/dl	118 1g/dl	5.5 %	60	1	1	0	0	0	1	0	0
600205366	133 1g/dl	208 1g/dl	6.4 %	78	1	0	1	1	0	0	0	0
600205435	108 1g/dl	150 1g/dl	5.4 %	45	0	1	0	0	0	1	0	0
600205836	142 1g/dl	288 1g/dl	7.3 %	71	0	0	1	1	1	1	0	0
600205906	115 1g/dl	316 1g/dl	5.6 %	73	1	0	1	1	0	1	0	0
600206472	100 1g/dl	100 1g/dl	5.7 %	42	0	1	0	0	0	1	0	0
600206785	83 1g/dl	83 1g/dl	5.3 %	65	1	0	0	0	0	0	0	0
600207088	104 1g/dl	183 1g/dl	5.5 %	44	0	1	0	0	0	1	0	0
600207492	105 1g/dl	328 1g/dl	5.8 %	80	0	0	1	1	0	1	0	0
600208071	96 1g/dl	90 1g/dl	4.9 %	57	1	0	0	0	0	0	0	0
600210560	100 1g/dl	123 1g/dl	5.4 %	76	0	1	0	0	0	1	0	0
600212859	94 1g/dl	114 1g/dl	5.4 %	56	0	0	0	0	0	0	0	0
600214058	91 1g/dl	110 1g/dl	4.9 %	41	0	0	0	0	0	0	0	0
600214129	73 1g/dl	85 1g/dl	5.3 %	61	0	0	0	0	0	0	0	0
600214542	113 1g/dl	204 1g/dl	5.5 %	66	0	0	1	1	0	1	0	0
600214782	109 1g/dl	124 1g/dl	5.8 %	69	1	1	0	0	0	1	0	0
600215513	305 1g/dl	352 1g/dl	8.9 %	63	1	0	1	1	1	1	0	0
600215589	113 1g/dl	131 1g/dl	5.6 %	72	1	1	0	0	0	1	0	0
600216270	110 1g/dl	356 1g/dl	5.5 %	76	0	0	1	1	0	1	0	0
600216290	107 1g/dl	128 1g/dl	0.06	67	0	1	0	0	0	1	0	0
700189132	72 1g/dl	71 1g/dl	5.2 %	60	0	0	0	0	0	0	0	0
700327902	76 1g/dl	172 1g/dl	5.9 %	65	0	1	0	0	0	1	0	1
700328112	83 1g/dl	112 1g/dl	5.1 %	48	1	0	0	0	0	0	0	0
700330356	81 1g/dl	349 1g/dl	5.6 %	49	0	0	1	1	0	0	1	0
700330961	85 1g/dl	124 1g/dl	5.5 %	23	0	0	0	0	0	0	0	0
700332133	91 1g/dl	88 1g/dl	6.4 %	74	0	0	0	0	0	0	0	0
700332879	91 1g/dl	99 1g/dl	5.5 %	18	0	0	0	0	0	0	0	0
700332966	98 1g/dl	107 1g/dl	6.1 %	50	1	0	0	0	0	0	0	0
700333019	88 1g/dl	290 1g/dl	5.7 %	62	0	0	1	1	0	0	1	0
700333387	118 1g/dl	334 1g/dl	5.9 %	78	1	0	1	1	0	1	0	0
700333788	84 1g/dl	255 1g/dl	5.8 %	78	0	0	1	1	0	0	1	0
700334105	90 1g/dl	93 1g/dl	5.3 %	63	0	0	0	0	0	0	0	0
700335152	87 1g/dl	125 1g/dl	5.7 %	51	0	0	0	0	0	0	0	0
700335309	72 1g/dl	106 1g/dl	4.9 %	31	0	0	0	0	0	0	0	0
700335764	78 1g/dl	100 1g/dl	5.1 %	30	0	0	0	0	0	0	0	0
700335853	83 1g/dl	113 1g/dl	5.5 %	36	1	0	0	0	0	0	0	0
700337452	81 1g/dl	139 1g/dl	5.5 %	65	1	0	0	0	0	0	0	0
700338732	112 1g/dl	258 1g/dl	5.4 %	51	1	0	1	1	0	1	0	0
700339623	79 1g/dl	104 1g/dl	5.4 %	41	1	0	0	0	0	0	0	0
700343228	69 1g/dl	32 1g/dl	5.4 %	49	1	0	1	0	0	0	0	0
700344732	88 1g/dl	129 1g/dl	6.1 %	55	0	0	0	0	0	0	0	0
700345256	83 1g/dl	76 1g/dl	5.3 %	51	1	0	0	0	0	0	0	0
700345565	83 1g/dl	89 1g/dl	5.3 %	43	0	0	0	0	0	0	0	0
700345701	83 1g/dl	110 1g/dl	5.3 %	54	0	0	0	0	0	0	0	0
700345965	83 1g/dl	90 1g/dl	5.3 %	32	0	0	0	0	0	0	0	0
700346088	103 1g/dl	120 1g/dl	6.1 %	53	0	1	0	0	0	1	0	0
700346705	67 1g/dl	97 1g/dl	5.2 %	33	0	0	0	0	0	0	0	0
700347022	70 1g/dl	133 1g/dl	5.9 %	47	0	0	0	0	0	0	0	0
700347384	85 1g/dl	86 1g/dl	5.1 %	78	1	0	0	0	0	0	0	0
700348032	101 1g/dl	125 1g/dl	6.1 %	45	0	1	0	0	0	1	0	0
700348327	82 1g/dl	245 1g/dl	5.8 %	80	1	0	1	1	0	0	1	0
700348924	87 1g/dl	77 1g/dl	5.3 %	56	0	0	0	0	0	0	0	0
700349177	77 1g/dl	94 1g/dl	5.7 %	38	0	0	0	0	0	0	0	0
700349256	93 1g/dl	91 1g/dl	5.7 %	52	0	0	0	0	0	0	0	0
700350651	95 1g/dl	122 1g/dl	5.6 %	54	1	0	0	0	0	0	0	0
700350700	74 1g/dl	109 1g/dl	5.5 %	27	0	0	0	0	0	0	0	0
700351178	75 1g/dl	86 1g/dl	5.2 %	34	1	0	0	0	0	0	0	0
700351689	72 1g/dl	76 1g/dl	0.05	33	0	0	0	0	0	0	0	0
700351937	260 1g/dl	275 1g/dl	5.8 %	61	0	0	1	1	0	0	0	0
700351954	91 1g/dl	101 1g/dl	5.6 %	39	0	0	0	0	0	0	0	0
700352516	96 1g/dl	103 1g/dl	5.5 %	55	0	0	0	0	0	0	0	0
700352860	93 1g/dl	132 1g/dl	5.8 %	40	0	0	0	0	0	0	0	0
700353321	80 1g/dl	162 1g/dl	5.4 %	32	1	1	0	0	0	1	0	1
700354201	81 1g/dl	253 1g/dl	5.1 %	83	1	0	1	1	0	0	1	0
700356187	78 1g/dl	85 1g/dl	5.5 %	69	0	0	0	0	0	0	0	0
700357163	66 1g/dl	117 1g/dl	5.2 %	27	0	0	0	0	0	0	0	0
700357182	73 1g/dl	95 1g/dl	5.1 %	49	0	0	0	0	0	0	0	0
700358022	91 1g/dl	80 1g/dl	5.9 %	66	0	0	0	0	0	1	0	1
700358199	79 1g/dl	81 1g/dl	5.5 %	58	0	0	0	0	0	0	0	0
700358599	65 1g/dl	114 1g/dl	5.6 %	59	0	0	0	0	0	0	0	0
700359854	79 1g/dl	98 1g/dl	0.05	82	0	0	0	0	0	0	0	0
700360160	89 1g/dl	84 1g/dl	5.1 %	31	0	0	0	0	0	0	0	0
700360947	92 1g/dl	60 1g/dl	6.2 %	60	1	0	0	0	0	0	0	0
700361534	79 1g/dl	134 1g/dl	5.3 %	35	0	0	0	0	0	0	0	0
700361840	67 1g/dl	101 1g/dl	0.05	19	0	0	0	0	0	0	0	0
700363179	81 1g/dl	113 1g/dl	5.1 %	19	1	0	0	0	0	0	0	0
700364553	92 1g/dl	116 1g/dl	5.3 %	25	1	0	0	0	0	0	0	0
700364633	91 1g/dl	163 1g/dl	6.1 %	59	0	1	0	0	0	1	0	1
700369515	78 1g/dl	112 1g/dl	5.3 %	69	0	0	0	0	0	0	0	0
700372637	78 1g/dl	75 1g/dl	5.2 %	52	0	0	0	0	0	0	0	0
700372639	70 1g/dl	95 1g/dl	5.4 %	51	0	0	0	0	0	0	0	0
700374752	75 1g/dl	205 1g/dl	5.7 %	53	0	0	1	1	0	0	1	0
700377728	93 1g/dl	211 1g/dl	0.06	62	0	0	1	1	0	0	1	0
700377865	87 1g/dl	89 1g/dl	5.3 %	43	0	0	0	0	0	0	0	0
700377868	57 1g/dl	79 1g/dl	5.2 %	65	0	0	0	0	0	0	0	0
700378280	66 1g/dl	142 1g/dl	5.2 %	52	0	1	0	0	0	0	0	0
700379507	63 1g/dl	115 1g/dl	5.4 %	36	1	0	0	0	0	0	0	0
700380288	76 1g/dl	97 1g/dl	5.2 %	45	0	0	0	0	0	0	0	0
700381378	86 1g/dl	78 1g/dl	5.1 %	65	0	0	0	0	0	0	0	0
700381775	56 1g/dl	61 1g/dl	4.6 %	32	0	0	0	0	0	0	0	0
700382015	78 1g/dl	133 1g/dl	5.2 %	65	0	0	0	0	0	0	0	0
700382342	89 1g/dl	96 1g/dl	5.6 %	54	1	0	0	0	0	0	0	0
700384905	66 1g/dl	88 1g/dl	5.3 %	23	1	0	0	0	0	0	0	0
700385308	72 1g/dl	81 1g/dl	5.4 %	46	1	0	0	0	0	0	0	0
700385746	79 1g/dl	130 1g/dl	5.7 %	62	0	0	0	0	0	0	0	0
700386560	103 1g/dl	214 1g/dl	0.06	60	0	0	1	1	0	1	0	0
700389847	90 1g/dl	131 1g/dl	5.8 %	61	0	0	0	0	0	0	0	0
700392605	95 1g/dl	126 1g/dl	6.1 %	65	0	0	0	0	0	0	0	0
700393776	100 1g/dl	139 1g/dl	5.8 %	59	0	1	0	0	0	1	0	0
700393796	74 1g/dl	95 1g/dl	4.9 %	33	0	0	0	0	0	0	0	0
700398081	102 1g/dl	213 1g/dl	6.3 %	67	1	0	1	1	0	1	0	0
700398904	76 1g/dl	99 1g/dl	4.7 %	57	0	0	0	0	0	0	0	0
700399134	64 1g/dl	111 1g/dl	4.9 %	30	1	0	0	0	0	0	0	0
700400574	81 1g/dl	109 1g/dl	5.1 %	36	0	0	0	0	0	0	0	0
700400950	104 1g/dl	210 1g/dl	6.5 %	73	1	0	1	1	1	1	0	0
700401035	73 1g/dl	73 1g/dl	5.1 %	31	0	0	0	0	0	0	0	0
700401144	81 1g/dl	72 1g/dl	4.7 %	50	0	0	0	0	0	0	0	0
700401194	82 1g/dl	72 1g/dl	0.05	68	0	0	0	0	0	0	0	0
700401554	86 1g/dl	103 1g/dl	5.1 %	54	0	0	0	0	0	0	0	0
700401564	81 1g/dl	79 1g/dl	5.5 %	36	0	0	0	0	0	0	0	0
700402179	92 1g/dl	109 1g/dl	6.1 %	80	0	0	0	0	0	0	0	0
700403202	85 1g/dl	111 1g/dl	5.7 %	57	0	0	0	0	0	0	0	0
700403391	92 1g/dl	107 1g/dl	4.9 %	53	0	0	0	0	0	0	0	0
700403654	71 1g/dl	50 1g/dl	4.7 %	46	0	0	0	0	0	0	0	0
700404495	67 1g/dl	73 1g/dl	0.05	38	0	0	0	0	0	0	0	0
700407160	77 1g/dl	86 1g/dl	0.05	32	0	0	0	0	0	0	0	0
700407577	83 1g/dl	178 1g/dl	5.8 %	49	0	1	0	0	0	1	0	1
700408106	68 1g/dl	78 1g/dl	0.05	47	1	0	0	0	0	0	0	0
700408136	99 1g/dl	217 1g/dl	5.7 %	70	0	0	1	1	0	0	1	0
700408294	74 1g/dl	60 1g/dl	5.3 %	50	1	0	0	0	0	0	0	0
700408309	93 1g/dl	91 1g/dl	5.8 %	53	0	0	0	0	0	0	0	0
700408718	91 1g/dl	319 1g/dl	4.6 %	88	0	0	1	1	0	0	1	0
700409030	79 1g/dl	187 1g/dl	5.4 %	63	0	1	0	0	0	1	0	1
700409609	107 1g/dl	305 1g/dl	6.9 %	74	0	0	1	1	1	1	0	0
700410171	67 1g/dl	89 1g/dl	4.8 %	37	0	0	0	0	0	0	0	0
700410221	96 1g/dl	214 1g/dl	5.6 %	53	1	0	1	1	0	0	1	0
700410727	103 1g/dl	313 1g/dl	5.5 %	67	0	0	1	1	0	1	0	0
700410915	79 1g/dl	67 1g/dl	5.6 %	66	1	0	0	0	0	0	0	0
700410959	75 1g/dl	87 1g/dl	4.9 %	65	0	0	0	0	0	0	0	0
700411564	85 1g/dl	119 1g/dl	4.9 %	47	0	0	0	0	0	0	0	0
700411680	77 1g/dl	63 1g/dl	0.05	53	0	0	0	0	0	0	0	0
700413511	80 1g/dl	103 1g/dl	4.9 %	56	0	0	0	0	0	0	0	0
700413844	56 1g/dl	130 1g/dl	5.2 %	65	0	0	0	0	0	0	0	0
700414639	81 1g/dl	151 1g/dl	5.9 %	52	0	1	0	0	0	1	0	1
700418410	101 1g/dl	137 1g/dl	5.5 %	47	1	1	0	0	0	1	0	0
700419493	94 1g/dl	119 1g/dl	5.1 %	35	0	0	0	0	0	0	0	0
700419765	114 1g/dl	136 1g/dl	5.6 %	68	1	1	0	0	0	1	0	0
700420315	86 1g/dl	85 1g/dl	5.2 %	38	0	0	0	0	0	0	0	0
700420671	84 1g/dl	265 1g/dl	6.2 %	70	1	0	1	1	0	0	1	0
700420879	86 1g/dl	173 1g/dl	5.4 %	56	0	1	0	0	0	1	0	1
700420930	68 1g/dl	113 1g/dl	5.4 %	18	0	0	0	0	0	0	0	0
700421510	81 1g/dl	96 1g/dl	0.05	34	0	0	0	0	0	0	0	0
700421868	74 1g/dl	127 1g/dl	4.7 %	34	0	0	0	0	0	0	0	0
700422857	65 1g/dl	56 1g/dl	4.6 %	51	0	0	0	0	0	0	0	0
700422957	83 1g/dl	86 1g/dl	5.2 %	53	0	0	0	0	0	0	0	0
700423393	75 1g/dl	76 1g/dl	4.9 %	67	0	0	0	0	0	0	0	0
700423763	78 1g/dl	74 1g/dl	5.3 %	81	0	0	0	0	0	0	0	0
700423983	82 1g/dl	94 1g/dl	5.4 %	54	1	0	0	0	0	0	0	0
700424844	94 1g/dl	297 1g/dl	0.06	61	0	0	1	1	0	0	1	0
700425006	121 1g/dl	205 1g/dl	6.1 %	54	1	0	1	1	0	1	0	0
700425551	100 1g/dl	135 1g/dl	0.06	51	0	1	0	0	0	1	0	0
700425775	114 1g/dl	315 1g/dl	6.2 %	53	0	0	1	1	0	1	0	0
700425797	73 1g/dl	235 1g/dl	4.5 %	33	1	0	1	1	0	0	1	0
700427672	89 1g/dl	200 1g/dl	5.6 %	61	0	0	1	1	0	0	1	0
700427817	72 1g/dl	64 1g/dl	4.6 %	29	1	0	0	0	0	0	0	0
700428715	81 1g/dl	80 1g/dl	5.4 %	38	0	0	0	0	0	0	0	0
700428957	66 1g/dl	92 1g/dl	5.9 %	45	0	0	0	0	0	0	0	0
700429807	83 1g/dl	59 1g/dl	4.8 %	49	0	0	0	0	0	0	0	0
700430362	88 1g/dl	145 1g/dl	5.1 %	81	1	1	0	0	0	0	0	0
700431411	71 1g/dl	130 1g/dl	5.1 %	21	0	0	0	0	0	0	0	0
700431556	73 1g/dl	107 1g/dl	5.1 %	74	0	0	0	0	0	0	0	0
700432109	65 1g/dl	89 1g/dl	4.4 %	28	1	0	0	0	0	0	0	0
700432166	86 1g/dl	46 1g/dl	4.8 %	40	0	0	0	0	0	0	0	0
700434399	73 1g/dl	105 1g/dl	4.9 %	27	0	0	0	0	0	0	0	0
700437307	84 1g/dl	86 1g/dl	5.2 %	50	0	0	0	0	0	0	0	0
700437862	74 1g/dl	61 1g/dl	5.1 %	38	0	0	0	0	0	0	0	0
700438424	76 1g/dl	113 1g/dl	5.4 %	78	0	0	0	0	0	0	0	0
700439135	102 1g/dl	59 1g/dl	5.7 %	54	0	1	0	0	0	1	0	0
700439465	99 1g/dl	354 1g/dl	7.4 %	64	0	0	1	1	1	1	1	1
700439639	79 1g/dl	86 1g/dl	5.5 %	55	1	0	0	0	0	0	0	0
700442168	64 1g/dl	50 1g/dl	0.05	28	0	0	0	0	0	0	0	0
700442227	68 1g/dl	58 1g/dl	5.1 %	19	1	0	0	0	0	0	0	0
700442446	88 1g/dl	76 1g/dl	5.5 %	48	1	0	0	0	0	0	0	0
700444872	79 1g/dl	116 1g/dl	5.1 %	23	1	0	0	0	0	0	0	0
700446692	82 1g/dl	81 1g/dl	5.6 %	58	0	0	0	0	0	0	0	0
700446902	74 1g/dl	54 1g/dl	5.3 %	60	1	0	0	0	0	0	0	0
700447708	86 1g/dl	236 1g/dl	5.5 %	42	0	0	1	1	0	0	1	0
700447783	82 1g/dl	101 1g/dl	5.4 %	52	1	0	0	0	0	0	0	0
700447876	86 1g/dl	94 1g/dl	5.4 %	56	1	0	0	0	0	0	0	0
700448104	81 1g/dl	82 1g/dl	5.1 %	44	0	0	0	0	0	0	0	0
700448208	103 1g/dl	56 1g/dl	5.4 %	72	0	1	0	0	0	1	0	0
700449090	89 1g/dl	118 1g/dl	5.7 %	63	0	0	0	0	0	0	0	0
700449259	90 1g/dl	99 1g/dl	5.6 %	65	0	0	0	0	0	0	0	0
700449308	74 1g/dl	86 1g/dl	0.05	50	1	0	0	0	0	0	0	0
700449843	105 1g/dl	277 1g/dl	0.06	58	0	0	1	1	0	1	0	0
700450021	83 1g/dl	77 1g/dl	5.4 %	57	1	0	0	0	0	0	0	0
700450066	80 1g/dl	98 1g/dl	4.9 %	52	0	0	0	0	0	0	0	0
700450154	82 1g/dl	302 1g/dl	5.7 %	62	0	0	1	1	0	0	1	0
700451973	72 1g/dl	88 1g/dl	5.1 %	39	1	0	0	0	0	0	0	0
700452085	91 1g/dl	227 1g/dl	0.06	43	0	0	1	1	0	0	1	0
700452520	82 1g/dl	249 1g/dl	5.1 %	67	0	0	1	1	0	0	1	0
700453068	80 1g/dl	177 1g/dl	5.2 %	45	1	1	0	0	0	1	0	1
700453334	75 1g/dl	92 1g/dl	5.4 %	59	0	0	0	0	0	0	0	0
700453681	106 1g/dl	245 1g/dl	7.1 %	61	0	0	1	1	1	1	0	0
700454286	69 1g/dl	75 1g/dl	4.9 %	35	1	0	0	0	0	0	0	0
700455268	92 1g/dl	324 1g/dl	5.7 %	63	0	0	1	1	0	0	1	0
700455533	68 1g/dl	86 1g/dl	4.9 %	33	1	0	0	0	0	0	0	0
700455719	83 1g/dl	125 1g/dl	5.6 %	46	0	0	0	0	0	0	0	0
700456302	68 1g/dl	77 1g/dl	5.5 %	52	0	0	0	0	0	0	0	0
700457830	77 1g/dl	61 1g/dl	5.2 %	51	0	0	0	0	0	0	0	0
700458486	74 1g/dl	88 1g/dl	0.05	46	0	0	0	0	0	0	0	0
700459857	70 1g/dl	90 1g/dl	4.9 %	27	1	0	0	0	0	0	0	0
700460243	78 1g/dl	70 1g/dl	5.1 %	40	0	0	0	0	0	0	0	0
700460868	86 1g/dl	57 1g/dl	5.4 %	49	0	0	0	0	0	0	0	0
700461062	77 1g/dl	79 1g/dl	5.5 %	55	0	0	0	0	0	0	0	0
700461291	80 1g/dl	288 1g/dl	5.3 %	66	1	0	1	1	0	0	1	0
700461305	75 1g/dl	98 1g/dl	4.5 %	40	0	0	0	0	0	0	0	0
700461751	69 1g/dl	87 1g/dl	4.9 %	19	0	0	0	0	0	0	0	0
700463026	103 1g/dl	332 1g/dl	5.9 %	67	0	0	1	1	0	1	0	0
700463076	76 1g/dl	86 1g/dl	4.7 %	50	0	0	0	0	0	0	0	0
700464028	78 1g/dl	99 1g/dl	4.8 %	42	0	0	0	0	0	0	0	0
700464604	72 1g/dl	79 1g/dl	4.9 %	44	0	0	0	0	0	0	0	0
700472381	85 1g/dl	119 1g/dl	5.5 %	37	1	0	0	0	0	0	0	0
700474033	82 1g/dl	95 1g/dl	4.9 %	32	0	0	0	0	0	0	0	0
700475308	72 1g/dl	103 1g/dl	5.1 %	34	1	0	0	0	0	0	0	0
700476411	98 1g/dl	227 1g/dl	6.2 %	61	0	0	1	1	0	0	1	0
700477142	79 1g/dl	78 1g/dl	5.1 %	44	1	0	0	0	0	0	0	0
700477339	82 1g/dl	82 1g/dl	5.1 %	44	0	0	0	0	0	0	0	0
700477816	90 1g/dl	128 1g/dl	5.3 %	51	0	0	0	0	0	0	0	0
700479544	88 1g/dl	431 1g/dl	7.1 %	83	1	0	1	1	1	1	1	1
700480801	88 1g/dl	144 1g/dl	5.4 %	76	0	1	0	0	0	0	0	0
700481751	70 1g/dl	88 1g/dl	4.8 %	20	1	0	0	0	0	0	0	0
700482943	76 1g/dl	99 1g/dl	5.6 %	71	1	0	0	0	0	0	0	0
700484377	103 1g/dl	137 1g/dl	5.7 %	52	0	1	0	0	0	1	0	0
700484706	78 1g/dl	90 1g/dl	5.1 %	50	0	0	0	0	0	0	0	0
700486471	97 1g/dl	322 1g/dl	6.1 %	58	1	0	1	1	0	0	1	0
700486852	102 1g/dl	303 1g/dl	5.3 %	69	1	0	1	1	0	1	0	0
700488603	107 1g/dl	119 1g/dl	5.5 %	57	0	1	0	0	0	1	0	0
700490451	94 1g/dl	115 1g/dl	4.9 %	38	0	0	0	0	0	0	0	0
700494800	89 1g/dl	75 1g/dl	4.9 %	47	0	0	0	0	0	0	0	0
700495586	79 1g/dl	97 1g/dl	5.3 %	64	0	0	0	0	0	0	0	0
700497794	94 1g/dl	107 1g/dl	5.4 %	47	0	0	0	0	0	0	0	0
700500054	76 1g/dl	81 1g/dl	5.4 %	37	0	0	0	0	0	0	0	0
700501421	89 1g/dl	77 1g/dl	5.5 %	31	0	0	0	0	0	0	0	0
700507205	88 1g/dl	73 1g/dl	5.6 %	54	0	0	0	0	0	0	0	0
700507656	77 1g/dl	95 1g/dl	5.3 %	44	0	0	0	0	0	0	0	0
700507905	74 1g/dl	71 1g/dl	5.1 %	32	0	0	0	0	0	0	0	0
700508011	69 1g/dl	119 1g/dl	5.1 %	28	0	0	0	0	0	0	0	0
700508111	74 1g/dl	85 1g/dl	5.4 %	29	0	0	0	0	0	0	0	0
700509292	67 1g/dl	116 1g/dl	4.5 %	47	0	0	0	0	0	0	0	0
700510134	88 1g/dl	114 1g/dl	5.1 %	47	0	0	0	0	0	0	0	0
700514029	79 1g/dl	88 1g/dl	0.05	30	0	0	0	0	0	0	0	0
700516479	86 1g/dl	96 1g/dl	5.3 %	61	0	0	0	0	0	0	0	0
700517899	120 1g/dl	253 1g/dl	6.2 %	82	0	0	1	1	0	1	0	0
700524271	55 1g/dl	79 1g/dl	4.4 %	18	1	0	0	0	0	0	0	0
700524284	75 1g/dl	47 1g/dl	4.9 %	35	0	0	0	0	0	0	0	0
700524478	100 1g/dl	89 1g/dl	6.2 %	54	0	1	0	0	0	1	0	0
700527013	90 1g/dl	79 1g/dl	5.6 %	78	1	0	0	0	0	0	0	0
700528995	93 1g/dl	113 1g/dl	5.9 %	76	1	0	0	0	0	1	0	1
700529681	86 1g/dl	107 1g/dl	5.4 %	66	0	0	0	0	0	0	0	0
700531952	84 1g/dl	143 1g/dl	5.5 %	47	0	1	0	0	0	0	0	0
700533038	85 1g/dl	109 1g/dl	5.4 %	51	0	0	0	0	0	0	0	0
700533207	79 1g/dl	89 1g/dl	5.2 %	46	1	0	0	0	0	0	0	0
700557912	103 1g/dl	102 1g/dl	6.1 %	52	0	1	0	0	0	1	0	0
700563061	89 1g/dl	100 1g/dl	5.3 %	42	0	0	0	0	0	0	0	0
700579418	105 1g/dl	111 1g/dl	5.9 %	53	0	1	0	0	0	1	0	0
1100000184	97 1g/dl	76 1g/dl	5.7 %	58	0	0	0	0	0	0	0	0
1100000541	121 1g/dl	115 1g/dl	6.1 %	68	0	1	0	0	0	1	0	0
1100001607	115 1g/dl	305 1g/dl	5.7 %	53	1	0	1	1	0	1	0	0
1100001659	88 1g/dl	86 1g/dl	5.2 %	20	1	0	0	0	0	0	0	0
1100001968	85 1g/dl	77 1g/dl	5.1 %	40	1	0	0	0	0	0	0	0
1100001982	86 1g/dl	107 1g/dl	5.4 %	45	0	0	0	0	0	0	0	0
1100001987	83 1g/dl	79 1g/dl	5.2 %	27	0	0	0	0	0	0	0	0
1100002282	87 1g/dl	100 1g/dl	4.3 %	39	0	0	0	0	0	0	0	0
1100002438	85 1g/dl	71 1g/dl	4.9 %	55	0	0	0	0	0	0	0	0
1100002439	83 1g/dl	71 1g/dl	0.05	56	0	0	0	0	0	0	0	0
1100002648	116 1g/dl	344 1g/dl	6.2 %	55	0	0	1	1	0	1	0	0
1100002945	89 1g/dl	90 1g/dl	4.7 %	30	0	0	0	0	0	0	0	0
1100003064	101 1g/dl	90 1g/dl	5.1 %	61	0	1	0	0	0	1	0	0
1100003519	100 1g/dl	115 1g/dl	5.4 %	65	0	1	0	0	0	1	0	0
1100004602	106 1g/dl	101 1g/dl	5.7 %	56	1	1	0	0	0	1	0	0
1100004955	88 1g/dl	59 1g/dl	5.2 %	37	0	0	0	0	0	0	0	0
1100005419	94 1g/dl	119 1g/dl	4.6 %	20	0	0	0	0	0	0	0	0
1100005842	127 1g/dl	207 1g/dl	5.7 %	64	0	0	1	1	0	0	0	0
1100006214	96 1g/dl	85 1g/dl	5.5 %	64	1	0	0	0	0	0	0	0
1100006486	89 1g/dl	67 1g/dl	4.8 %	26	0	0	0	0	0	0	0	0
1100006707	91 1g/dl	95 1g/dl	4.9 %	26	0	0	0	0	0	0	0	0
1100007317	91 1g/dl	80 1g/dl	0.05	48	0	0	0	0	0	0	0	0
1100008723	107 1g/dl	295 1g/dl	5.5 %	64	0	0	1	1	0	1	0	0
1100008787	95 1g/dl	94 1g/dl	5.5 %	47	1	0	0	0	0	0	0	0
1100009322	85 1g/dl	64 1g/dl	4.8 %	48	0	0	0	0	0	0	0	0
1300036264	112 1g/dl	318 1g/dl	5.6 %	50	0	0	1	1	0	1	0	0

## Sheet: Hoja1
126 mg/dl
126 mg/dl
126 mg/dl
126 mg/dl
126 mg/dl
126 mg/dl
126 mg/dl
127 mg/dl
128 mg/dl
129 mg/dl
130 mg/dl
130 mg/dl
130 mg/dl
131 mg/dl
131 mg/dl
132 mg/dl
132 mg/dl
133 mg/dl
135 mg/dl
136 mg/dl
136 mg/dl
137 mg/dl
142 mg/dl
143 mg/dl
144 mg/dl
146 mg/dl
168 mg/dl
196 mg/dl
260 mg/dl
305 mg/dl
